# Supplementary material for: [1,4-Bis(di­phenyl­phosphan­yl)butane-κ2 P,P′]di­bromido­palladium(II)
Source: Acta Crystallogr Sect E Struct Rep Online. 2014 Jan 18;70(Pt 2):m41. doi: 10.1107/S1600536814000774 (PMC3998252; doi:10.1107/S1600536814000774)
Supplement: Supplementary file 1 [file e-70-00m41-sup1.cif]

##############################################################################
#                                                                            #
# This CIF contains the data in a paper accepted for publication in          #
# Acta Crystallographica Section E. It conforms to the requirements of       #
# Notes for Authors for Acta Crystallographica Section E, and has been       #
# peer reviewed under the auspices of the IUCr Commission on Journals.       #
#                                                                            #
# Full details of the Crystallographic Information File format               #
# are given in the paper "The Crystallographic Information File (CIF):       #
# a New Standard Archive File for Crystallography" by S. R. Hall, F. H.      #
# Allen and I. D. Brown [Acta Cryst. (1991), A47, 655-685].                  #
#                                                                            #
# The current version of the core CIF dictionary is obtainable from          #
# ftp://ftp.iucr.org/pub/cif_core.dic.                                       #
#                                                                            #
# Software is freely available for graphical display of the structure(s)     #
# in this CIF. For information consult the CIF software page                 #
# http://www.iucr.org/resources/cif/software.                                #
#                                                                            #
# This file may be used for bona fide research purposes within the           #
# scientific community so long as proper attribution is given to the journal # 
# article from which it was obtained.                                        #
#                                                                            #
##############################################################################
data_I
_audit_creation_method     SHELXL-97
_journal_date_recd_electronic     2014-01-07
_journal_date_accepted     2014-01-13
_journal_name_full     'Acta Crystallographica, Section E'
_journal_year     2014
_journal_volume     70
_journal_issue      2
_journal_page_first     m41
_journal_page_last     m41
_journal_paper_category     QM
_journal_paper_doi     10.1107/S1600536814000774
_journal_coeditor_code     TK5286
_publ_contact_author_name     'Dr. Yo Soon Song'
_publ_contact_author_address
; School of Applied Chemical Engineering,
  The Research Institute of Catalysis,
  Chonnam National University,
  Gwangju 500-757,
  Republic of Korea
;
_publ_contact_author_email     yssong@chonnam.ac.kr
_publ_contact_author_fax     '82 62 530 1909'
_publ_contact_author_phone     '82 62 530 1878'
_publ_section_title
;\
[1,4-Bis(diphenylphosphanyl)butane-\k^2^<i>P</i>,<i>P</i>']\
dibromidopalladium(II)
;
loop_
    _publ_author_name
    _publ_author_footnote
    _publ_author_address
    'Ha, Kwang' .
; School of Applied Chemical Engineering,
  The Research Institute of Catalysis,
  Chonnam National University,
  Gwangju 500-757,
  Republic of Korea
;
    'Song, Yo Soon' .
; School of Applied Chemical Engineering,
  The Research Institute of Catalysis,
  Chonnam National University,
  Gwangju 500-757,
  Republic of Korea
;
_database_code_depnum_ccdc_archive     'CCDC 981207'
_chemical_name_systematic
;\
[1,4-Bis(diphenylphosphanyl)butane-\
\k^2^<i>P</i>,<i>P</i>']dibromidopalladium(II)
;
_chemical_name_common     ?
_chemical_formula_moiety     'C28 H28 Br2 P2 Pd'
_chemical_formula_sum     'C28 H28 Br2 P2 Pd'
_chemical_formula_structural     ?
_chemical_formula_analytical     ?
_chemical_formula_iupac     '[Pd Br2 (C28 H28 P2)]'
_chemical_formula_weight     692.66
_chemical_melting_point     ?
_symmetry_cell_setting     triclinic
_symmetry_space_group_name_H-M     'P -1'
_symmetry_space_group_name_Hall     '-P 1'
loop_
    _symmetry_equiv_pos_as_xyz
    'x, y, z'
    '-x, -y, -z'
_cell_length_a     8.7481(5)
_cell_length_b     10.7677(6)
_cell_length_c     14.4789(8)
_cell_angle_alpha     87.2030(10)
_cell_angle_beta     79.3890(10)
_cell_angle_gamma     73.9290(10)
_cell_volume     1288.15(13)
_cell_formula_units_Z     2
_cell_measurement_reflns_used     3866
_cell_measurement_theta_min     2.44
_cell_measurement_theta_max     26.03
_cell_measurement_temperature     200(2)
_exptl_crystal_description     'block'
_exptl_crystal_colour     'yellow'
_exptl_crystal_size_max     0.06
_exptl_crystal_size_mid     0.04
_exptl_crystal_size_min     0.01
_exptl_crystal_density_diffrn     1.786
_exptl_crystal_density_meas     ?
_exptl_crystal_density_method     'not measured'
_exptl_crystal_F_000     684
_exptl_absorpt_coefficient_mu     3.962
_exptl_absorpt_correction_type     multi-scan
_exptl_absorpt_process_details     '(SADABS; Bruker, 2000)'
_exptl_absorpt_correction_T_min     0.859146
_exptl_absorpt_correction_T_max     1.000000
_exptl_special_details     ?
_diffrn_ambient_temperature     200(2)
_diffrn_radiation_type     MoK\a
_diffrn_radiation_wavelength     0.71073
_diffrn_radiation_source     'fine-focus sealed tube'
_diffrn_radiation_monochromator     graphite
_diffrn_measurement_device_type     'Bruker SMART 1000 CCD'
_diffrn_measurement_method     '\f and \w scans'
_diffrn_detector_area_resol_mean     ?
_diffrn_reflns_number     8009
_diffrn_reflns_av_R_equivalents     0.0239
_diffrn_reflns_av_sigmaI/netI     0.0492
_diffrn_reflns_theta_min     1.43
_diffrn_reflns_theta_max     26.03
_diffrn_reflns_theta_full     26.03
_diffrn_measured_fraction_theta_max     0.977
_diffrn_measured_fraction_theta_full     0.977
_diffrn_reflns_limit_h_min     -8
_diffrn_reflns_limit_h_max     10
_diffrn_reflns_limit_k_min     -12
_diffrn_reflns_limit_k_max     13
_diffrn_reflns_limit_l_min     -17
_diffrn_reflns_limit_l_max     17
_diffrn_standards_number     0
_diffrn_standards_interval_count     0
_diffrn_standards_interval_time     0
_diffrn_standards_decay_%     0
_refine_special_details
;
Refinement of <i>F</i>^2^ against ALL reflections. The weighted <i>R</i>-factor
<i>wR</i> and goodness of fit <i>S</i> are based on <i>F</i>^2^, conventional
<i>R</i>-factors <i>R</i> are based on <i>F</i>, with <i>F</i> set to zero for
negative <i>F</i>^2^. The threshold expression of <i>F</i>^2^ >
\s(<i>F</i>^2^) is used only for calculating <i>R</i>-factors(gt) <i>etc</i>.
and is not relevant to the choice of reflections for refinement.
<i>R</i>-factors based on <i>F</i>^2^ are statistically about twice as large
as those based on <i>F</i>, and <i>R</i>- factors based on ALL data will be
even larger.
;
_reflns_number_total     4961
_reflns_number_gt     3847
_reflns_threshold_expression     I>2\s(I)
_refine_ls_structure_factor_coef     Fsqd
_refine_ls_matrix_type     full
_refine_ls_R_factor_all     0.0652
_refine_ls_R_factor_gt     0.0454
_refine_ls_wR_factor_gt     0.1009
_refine_ls_wR_factor_ref     0.1204
_refine_ls_goodness_of_fit_ref     1.082
_refine_ls_restrained_S_all     1.082
_refine_ls_number_reflns     4961
_refine_ls_number_parameters     298
_refine_ls_number_restraints     0
_refine_ls_hydrogen_treatment     constr
_refine_ls_weighting_scheme     calc
_refine_ls_weighting_details
         'calc w=1/[\s^2^(Fo^2^)+(0.0398P)^2^+6.4613P] where P=(Fo^2^+2Fc^2^)/3'
_atom_sites_solution_hydrogens     geom
_atom_sites_solution_primary     direct
_atom_sites_solution_secondary     difmap
_refine_ls_shift/su_max     0.000
_refine_ls_shift/su_mean     0.000
_refine_diff_density_max     1.129
_refine_diff_density_min     -0.959
_refine_ls_extinction_method     none
_refine_ls_extinction_coef     ?
loop_
    _atom_type_symbol
    _atom_type_description
    _atom_type_scat_dispersion_real
    _atom_type_scat_dispersion_imag
    _atom_type_scat_source
    'C' 'C' 0.0033 0.0016
                         'International Tables Vol C Tables 4.2.6.8 and 6.1.1.4'
    'H' 'H' 0.0000 0.0000
                         'International Tables Vol C Tables 4.2.6.8 and 6.1.1.4'
    'Br' 'Br' -0.2901 2.4595
                         'International Tables Vol C Tables 4.2.6.8 and 6.1.1.4'
    'P' 'P' 0.1023 0.0942
                         'International Tables Vol C Tables 4.2.6.8 and 6.1.1.4'
    'Pd' 'Pd' -0.9988 1.0072
                         'International Tables Vol C Tables 4.2.6.8 and 6.1.1.4'
_computing_data_collection     'SMART (Bruker, 2000)'
_computing_cell_refinement     'SAINT (Bruker, 2000)'
_computing_data_reduction     'SAINT (Bruker, 2000)'
_computing_structure_solution     'SHELXS97 (Sheldrick, 2008)'
_computing_structure_refinement     'SHELXL97 (Sheldrick, 2008)'
_computing_molecular_graphics
                  'ORTEP-3 for Windows (Farrugia, 2012) and PLATON (Spek, 2009)'
_computing_publication_material     'SHELXL97 (Sheldrick, 2008)'
loop_
    _atom_site_type_symbol
    _atom_site_label
    _atom_site_fract_x
    _atom_site_fract_y
    _atom_site_fract_z
    _atom_site_U_iso_or_equiv
    _atom_site_adp_type
    _atom_site_calc_flag
    _atom_site_refinement_flags
    _atom_site_occupancy
    _atom_site_symmetry_multiplicity
    _atom_site_disorder_assembly
    _atom_site_disorder_group
    Pd Pd1 0.11465(5) 0.83898(4) 0.24341(3) 0.01959(13) Uani d . 1 1 . .
    Br Br1 -0.02105(8) 0.66561(7) 0.27646(5) 0.03468(19) Uani d . 1 1 . .
    Br Br2 -0.14937(9) 0.99359(7) 0.23280(6) 0.0411(2) Uani d . 1 1 . .
    P P1 0.33484(19) 0.69181(14) 0.28150(11) 0.0216(3) Uani d . 1 1 . .
    P P2 0.24181(19) 0.99889(14) 0.21058(11) 0.0204(3) Uani d . 1 1 . .
    C C1 0.4032(7) 0.5406(6) 0.2161(4) 0.0241(13) Uani d . 1 1 . .
    C C2 0.3474(8) 0.5242(6) 0.1356(4) 0.0272(14) Uani d . 1 1 . .
    H H2 0.2631 0.5902 0.1155 0.033 Uiso calc R 1 1 . .
    C C3 0.4149(9) 0.4111(7) 0.0844(5) 0.0374(17) Uani d . 1 1 . .
    H H3 0.3777 0.3997 0.0286 0.045 Uiso calc R 1 1 . .
    C C4 0.5372(10) 0.3136(7) 0.1143(5) 0.0409(18) Uani d . 1 1 . .
    H H4 0.5824 0.2358 0.0791 0.049 Uiso calc R 1 1 . .
    C C5 0.5920(9) 0.3292(7) 0.1931(6) 0.0411(18) Uani d . 1 1 . .
    H H5 0.6771 0.2631 0.2124 0.049 Uiso calc R 1 1 . .
    C C6 0.5244(9) 0.4414(6) 0.2458(5) 0.0371(17) Uani d . 1 1 . .
    H H6 0.5607 0.4508 0.3023 0.044 Uiso calc R 1 1 . .
    C C7 0.2871(7) 0.6503(6) 0.4044(4) 0.0238(13) Uani d . 1 1 . .
    C C8 0.2367(9) 0.5413(7) 0.4322(5) 0.0345(16) Uani d . 1 1 . .
    H H8 0.2323 0.4829 0.3862 0.041 Uiso calc R 1 1 . .
    C C9 0.1921(9) 0.5164(7) 0.5277(5) 0.0372(17) Uani d . 1 1 . .
    H H9 0.1606 0.4401 0.5467 0.045 Uiso calc R 1 1 . .
    C C10 0.1941(9) 0.6014(8) 0.5925(5) 0.0406(18) Uani d . 1 1 . .
    H H10 0.1619 0.5844 0.6571 0.049 Uiso calc R 1 1 . .
    C C11 0.2413(9) 0.7116(8) 0.5679(5) 0.044(2) Uani d . 1 1 . .
    H H11 0.2400 0.7705 0.6150 0.053 Uiso calc R 1 1 . .
    C C12 0.2918(9) 0.7370(7) 0.4721(5) 0.0378(17) Uani d . 1 1 . .
    H H12 0.3282 0.8114 0.4540 0.045 Uiso calc R 1 1 . .
    C C13 0.5229(7) 0.7372(6) 0.2743(4) 0.0260(14) Uani d . 1 1 . .
    H H13A 0.4977 0.8243 0.3022 0.031 Uiso calc R 1 1 . .
    H H13B 0.5929 0.6759 0.3124 0.031 Uiso calc R 1 1 . .
    C C14 0.6160(7) 0.7384(7) 0.1750(5) 0.0299(15) Uani d . 1 1 . .
    H H14A 0.7091 0.7731 0.1770 0.036 Uiso calc R 1 1 . .
    H H14B 0.6599 0.6482 0.1521 0.036 Uiso calc R 1 1 . .
    C C15 0.5194(8) 0.8167(6) 0.1050(4) 0.0276(14) Uani d . 1 1 . .
    H H15A 0.5917 0.8128 0.0433 0.033 Uiso calc R 1 1 . .
    H H15B 0.4337 0.7762 0.0974 0.033 Uiso calc R 1 1 . .
    C C16 0.4422(8) 0.9557(6) 0.1317(5) 0.0299(14) Uani d . 1 1 . .
    H H16A 0.4311 1.0058 0.0729 0.036 Uiso calc R 1 1 . .
    H H16B 0.5183 0.9856 0.1620 0.036 Uiso calc R 1 1 . .
    C C17 0.1346(8) 1.1362(6) 0.1468(4) 0.0252(14) Uani d . 1 1 . .
    C C18 0.1042(9) 1.1129(7) 0.0585(5) 0.0328(15) Uani d . 1 1 . .
    H H18 0.1355 1.0271 0.0348 0.039 Uiso calc R 1 1 . .
    C C19 0.0289(9) 1.2140(8) 0.0056(5) 0.0402(18) Uani d . 1 1 . .
    H H19 0.0089 1.1982 -0.0545 0.048 Uiso calc R 1 1 . .
    C C20 -0.0162(9) 1.3367(7) 0.0406(5) 0.0385(18) Uani d . 1 1 . .
    H H20 -0.0684 1.4060 0.0043 0.046 Uiso calc R 1 1 . .
    C C21 0.0120(9) 1.3630(7) 0.1278(5) 0.0381(17) Uani d . 1 1 . .
    H H21 -0.0202 1.4491 0.1510 0.046 Uiso calc R 1 1 . .
    C C22 0.0887(8) 1.2603(6) 0.1812(5) 0.0303(15) Uani d . 1 1 . .
    H H22 0.1090 1.2765 0.2411 0.036 Uiso calc R 1 1 . .
    C C23 0.2624(8) 1.0629(5) 0.3199(4) 0.0237(13) Uani d . 1 1 . .
    C C24 0.3971(11) 1.0970(11) 0.3321(6) 0.066(3) Uani d . 1 1 . .
    H H24 0.4852 1.0889 0.2813 0.079 Uiso calc R 1 1 . .
    C C25 0.4052(12) 1.1432(12) 0.4179(7) 0.082(4) Uani d . 1 1 . .
    H H25 0.4983 1.1682 0.4252 0.099 Uiso calc R 1 1 . .
    C C26 0.2834(10) 1.1533(8) 0.4913(6) 0.047(2) Uani d . 1 1 . .
    H H26 0.2932 1.1811 0.5507 0.057 Uiso calc R 1 1 . .
    C C27 0.1464(10) 1.1238(8) 0.4807(5) 0.050(2) Uani d . 1 1 . .
    H H27 0.0574 1.1353 0.5312 0.060 Uiso calc R 1 1 . .
    C C28 0.1389(9) 1.0763(8) 0.3940(5) 0.046(2) Uani d . 1 1 . .
    H H28 0.0449 1.0527 0.3868 0.055 Uiso calc R 1 1 . .
loop_
    _atom_site_aniso_label
    _atom_site_aniso_U_11
    _atom_site_aniso_U_22
    _atom_site_aniso_U_33
    _atom_site_aniso_U_12
    _atom_site_aniso_U_13
    _atom_site_aniso_U_23
    Pd1 0.0200(2) 0.0182(2) 0.0209(2) -0.00528(18) -0.00436(18) 0.00072(17)
    Br1 0.0327(4) 0.0324(4) 0.0422(4) -0.0135(3) -0.0096(3) 0.0062(3)
    Br2 0.0281(4) 0.0293(4) 0.0630(5) -0.0029(3) -0.0091(3) 0.0027(3)
    P1 0.0231(8) 0.0191(7) 0.0231(8) -0.0048(6) -0.0079(6) 0.0026(6)
    P2 0.0231(8) 0.0182(7) 0.0192(8) -0.0064(6) -0.0013(6) 0.0006(6)
    C1 0.022(3) 0.024(3) 0.024(3) -0.001(3) -0.005(3) 0.001(2)
    C2 0.027(3) 0.023(3) 0.028(3) -0.003(3) -0.001(3) 0.002(3)
    C3 0.044(4) 0.033(4) 0.034(4) -0.009(3) -0.006(3) -0.005(3)
    C4 0.056(5) 0.025(3) 0.037(4) -0.014(3) 0.010(4) -0.013(3)
    C5 0.030(4) 0.031(4) 0.051(5) 0.007(3) -0.002(3) 0.005(3)
    C6 0.039(4) 0.024(3) 0.047(4) -0.001(3) -0.018(3) 0.000(3)
    C7 0.021(3) 0.028(3) 0.019(3) -0.001(3) -0.006(2) -0.004(2)
    C8 0.043(4) 0.032(4) 0.029(4) -0.010(3) -0.009(3) 0.005(3)
    C9 0.039(4) 0.038(4) 0.034(4) -0.011(3) -0.005(3) 0.013(3)
    C10 0.033(4) 0.059(5) 0.024(4) -0.009(4) -0.001(3) 0.016(3)
    C11 0.043(4) 0.069(5) 0.018(3) -0.008(4) -0.007(3) -0.011(3)
    C12 0.037(4) 0.043(4) 0.036(4) -0.013(3) -0.012(3) 0.002(3)
    C13 0.026(3) 0.030(3) 0.026(3) -0.010(3) -0.012(3) 0.008(3)
    C14 0.012(3) 0.037(4) 0.037(4) -0.001(3) -0.004(3) 0.001(3)
    C15 0.022(3) 0.036(4) 0.023(3) -0.009(3) 0.004(3) 0.001(3)
    C16 0.030(4) 0.032(3) 0.028(3) -0.012(3) -0.001(3) 0.007(3)
    C17 0.033(4) 0.021(3) 0.022(3) -0.010(3) -0.007(3) 0.012(2)
    C18 0.042(4) 0.031(4) 0.028(4) -0.012(3) -0.010(3) 0.002(3)
    C19 0.043(4) 0.056(5) 0.029(4) -0.020(4) -0.013(3) 0.003(3)
    C20 0.042(4) 0.035(4) 0.047(4) -0.020(3) -0.019(4) 0.025(3)
    C21 0.041(4) 0.023(3) 0.051(5) -0.007(3) -0.012(4) 0.004(3)
    C22 0.036(4) 0.028(3) 0.029(4) -0.013(3) -0.005(3) 0.000(3)
    C23 0.030(3) 0.017(3) 0.024(3) -0.002(3) -0.007(3) -0.002(2)
    C24 0.048(5) 0.123(9) 0.043(5) -0.054(6) 0.001(4) -0.022(5)
    C25 0.062(6) 0.152(11) 0.058(6) -0.071(7) 0.001(5) -0.037(7)
    C26 0.059(5) 0.049(5) 0.036(4) -0.007(4) -0.021(4) -0.014(4)
    C27 0.048(5) 0.068(6) 0.033(4) -0.019(4) 0.004(4) -0.023(4)
    C28 0.036(4) 0.073(6) 0.036(4) -0.029(4) 0.001(3) -0.018(4)
_geom_special_details
;
All e.s.d.'s (except the e.s.d. in the dihedral angle between two l.s. planes)
are estimated using the full covariance matrix. The cell e.s.d.'s are taken
into account individually in the estimation of e.s.d.'s in distances, angles
and torsion angles; correlations between e.s.d.'s in cell parameters are only
used when they are defined by crystal symmetry. An approximate (isotropic)
treatment of cell e.s.d.'s is used for estimating e.s.d.'s involving l.s.
planes.
;
loop_
    _geom_bond_atom_site_label_1
    _geom_bond_atom_site_label_2
    _geom_bond_site_symmetry_2
    _geom_bond_distance
    _geom_bond_publ_flag
    Pd1 P1 . 2.2676(16) y
    Pd1 P2 . 2.2834(16) y
    Pd1 Br1 . 2.4604(8) y
    Pd1 Br2 . 2.4712(8) y
    P1 C7 . 1.814(6) ?
    P1 C1 . 1.819(6) ?
    P1 C13 . 1.826(6) ?
    P2 C23 . 1.816(6) ?
    P2 C17 . 1.827(6) ?
    P2 C16 . 1.860(7) ?
    C1 C2 . 1.381(9) ?
    C1 C6 . 1.395(9) ?
    C2 C3 . 1.383(9) ?
    C2 H2 . 0.9500 ?
    C3 C4 . 1.392(10) ?
    C3 H3 . 0.9500 ?
    C4 C5 . 1.350(11) ?
    C4 H4 . 0.9500 ?
    C5 C6 . 1.386(10) ?
    C5 H5 . 0.9500 ?
    C6 H6 . 0.9500 ?
    C7 C8 . 1.382(9) ?
    C7 C12 . 1.400(9) ?
    C8 C9 . 1.399(9) ?
    C8 H8 . 0.9500 ?
    C9 C10 . 1.349(11) ?
    C9 H9 . 0.9500 ?
    C10 C11 . 1.371(11) ?
    C10 H10 . 0.9500 ?
    C11 C12 . 1.414(10) ?
    C11 H11 . 0.9500 ?
    C12 H12 . 0.9500 ?
    C13 C14 . 1.518(9) ?
    C13 H13A . 0.9900 ?
    C13 H13B . 0.9900 ?
    C14 C15 . 1.514(9) ?
    C14 H14A . 0.9900 ?
    C14 H14B . 0.9900 ?
    C15 C16 . 1.499(9) ?
    C15 H15A . 0.9900 ?
    C15 H15B . 0.9900 ?
    C16 H16A . 0.9900 ?
    C16 H16B . 0.9900 ?
    C17 C22 . 1.374(9) ?
    C17 C18 . 1.401(9) ?
    C18 C19 . 1.383(10) ?
    C18 H18 . 0.9500 ?
    C19 C20 . 1.364(10) ?
    C19 H19 . 0.9500 ?
    C20 C21 . 1.387(10) ?
    C20 H20 . 0.9500 ?
    C21 C22 . 1.403(9) ?
    C21 H21 . 0.9500 ?
    C22 H22 . 0.9500 ?
    C23 C28 . 1.357(9) ?
    C23 C24 . 1.369(10) ?
    C24 C25 . 1.382(12) ?
    C24 H24 . 0.9500 ?
    C25 C26 . 1.344(12) ?
    C25 H25 . 0.9500 ?
    C26 C27 . 1.358(11) ?
    C26 H26 . 0.9500 ?
    C27 C28 . 1.397(10) ?
    C27 H27 . 0.9500 ?
    C28 H28 . 0.9500 ?
loop_
    _geom_angle_atom_site_label_1
    _geom_angle_atom_site_label_2
    _geom_angle_atom_site_label_3
    _geom_angle_site_symmetry_1
    _geom_angle_site_symmetry_3
    _geom_angle
    _geom_angle_publ_flag
    P1 Pd1 P2 . . 94.32(6) y
    P1 Pd1 Br1 . . 85.65(4) ?
    P2 Pd1 Br1 . . 179.19(5) ?
    P1 Pd1 Br2 . . 169.15(5) ?
    P2 Pd1 Br2 . . 91.00(4) ?
    Br1 Pd1 Br2 . . 89.15(3) y
    C7 P1 C1 . . 106.6(3) ?
    C7 P1 C13 . . 103.2(3) ?
    C1 P1 C13 . . 101.9(3) ?
    C7 P1 Pd1 . . 108.0(2) ?
    C1 P1 Pd1 . . 116.4(2) ?
    C13 P1 Pd1 . . 119.3(2) ?
    C23 P2 C17 . . 106.4(3) ?
    C23 P2 C16 . . 109.1(3) ?
    C17 P2 C16 . . 100.2(3) ?
    C23 P2 Pd1 . . 109.2(2) ?
    C17 P2 Pd1 . . 114.5(2) ?
    C16 P2 Pd1 . . 116.8(2) ?
    C2 C1 C6 . . 119.5(6) ?
    C2 C1 P1 . . 122.4(5) ?
    C6 C1 P1 . . 118.0(5) ?
    C1 C2 C3 . . 119.6(6) ?
    C1 C2 H2 . . 120.2 ?
    C3 C2 H2 . . 120.2 ?
    C2 C3 C4 . . 120.2(7) ?
    C2 C3 H3 . . 119.9 ?
    C4 C3 H3 . . 119.9 ?
    C5 C4 C3 . . 120.4(6) ?
    C5 C4 H4 . . 119.8 ?
    C3 C4 H4 . . 119.8 ?
    C4 C5 C6 . . 120.1(7) ?
    C4 C5 H5 . . 119.9 ?
    C6 C5 H5 . . 119.9 ?
    C5 C6 C1 . . 120.2(7) ?
    C5 C6 H6 . . 119.9 ?
    C1 C6 H6 . . 119.9 ?
    C8 C7 C12 . . 119.8(6) ?
    C8 C7 P1 . . 122.0(5) ?
    C12 C7 P1 . . 118.1(5) ?
    C7 C8 C9 . . 120.3(6) ?
    C7 C8 H8 . . 119.8 ?
    C9 C8 H8 . . 119.8 ?
    C10 C9 C8 . . 119.6(7) ?
    C10 C9 H9 . . 120.2 ?
    C8 C9 H9 . . 120.2 ?
    C9 C10 C11 . . 121.9(6) ?
    C9 C10 H10 . . 119.1 ?
    C11 C10 H10 . . 119.1 ?
    C10 C11 C12 . . 119.6(7) ?
    C10 C11 H11 . . 120.2 ?
    C12 C11 H11 . . 120.2 ?
    C7 C12 C11 . . 118.7(7) ?
    C7 C12 H12 . . 120.6 ?
    C11 C12 H12 . . 120.6 ?
    C14 C13 P1 . . 114.0(4) ?
    C14 C13 H13A . . 108.8 ?
    P1 C13 H13A . . 108.8 ?
    C14 C13 H13B . . 108.8 ?
    P1 C13 H13B . . 108.8 ?
    H13A C13 H13B . . 107.7 ?
    C15 C14 C13 . . 115.2(5) ?
    C15 C14 H14A . . 108.5 ?
    C13 C14 H14A . . 108.5 ?
    C15 C14 H14B . . 108.5 ?
    C13 C14 H14B . . 108.5 ?
    H14A C14 H14B . . 107.5 ?
    C16 C15 C14 . . 114.5(6) ?
    C16 C15 H15A . . 108.6 ?
    C14 C15 H15A . . 108.6 ?
    C16 C15 H15B . . 108.6 ?
    C14 C15 H15B . . 108.6 ?
    H15A C15 H15B . . 107.6 ?
    C15 C16 P2 . . 118.6(4) ?
    C15 C16 H16A . . 107.7 ?
    P2 C16 H16A . . 107.7 ?
    C15 C16 H16B . . 107.7 ?
    P2 C16 H16B . . 107.7 ?
    H16A C16 H16B . . 107.1 ?
    C22 C17 C18 . . 119.8(6) ?
    C22 C17 P2 . . 122.2(5) ?
    C18 C17 P2 . . 118.0(5) ?
    C19 C18 C17 . . 120.4(6) ?
    C19 C18 H18 . . 119.8 ?
    C17 C18 H18 . . 119.8 ?
    C20 C19 C18 . . 119.2(7) ?
    C20 C19 H19 . . 120.4 ?
    C18 C19 H19 . . 120.4 ?
    C19 C20 C21 . . 121.8(6) ?
    C19 C20 H20 . . 119.1 ?
    C21 C20 H20 . . 119.1 ?
    C20 C21 C22 . . 118.9(6) ?
    C20 C21 H21 . . 120.6 ?
    C22 C21 H21 . . 120.6 ?
    C17 C22 C21 . . 119.9(6) ?
    C17 C22 H22 . . 120.0 ?
    C21 C22 H22 . . 120.0 ?
    C28 C23 C24 . . 118.1(6) ?
    C28 C23 P2 . . 118.4(5) ?
    C24 C23 P2 . . 123.5(6) ?
    C23 C24 C25 . . 120.2(8) ?
    C23 C24 H24 . . 119.9 ?
    C25 C24 H24 . . 119.9 ?
    C26 C25 C24 . . 121.0(8) ?
    C26 C25 H25 . . 119.5 ?
    C24 C25 H25 . . 119.5 ?
    C25 C26 C27 . . 120.1(7) ?
    C25 C26 H26 . . 119.9 ?
    C27 C26 H26 . . 119.9 ?
    C26 C27 C28 . . 118.7(7) ?
    C26 C27 H27 . . 120.7 ?
    C28 C27 H27 . . 120.7 ?
    C23 C28 C27 . . 121.7(7) ?
    C23 C28 H28 . . 119.1 ?
    C27 C28 H28 . . 119.1 ?
loop_
    _geom_torsion_atom_site_label_1
    _geom_torsion_atom_site_label_2
    _geom_torsion_atom_site_label_3
    _geom_torsion_atom_site_label_4
    _geom_torsion_site_symmetry_1
    _geom_torsion_site_symmetry_2
    _geom_torsion_site_symmetry_3
    _geom_torsion_site_symmetry_4
    _geom_torsion
    _geom_torsion_publ_flag
    P2 Pd1 P1 C7 . . . . 116.6(2) ?
    Br1 Pd1 P1 C7 . . . . -64.2(2) ?
    Br2 Pd1 P1 C7 . . . . -2.6(4) ?
    P2 Pd1 P1 C1 . . . . -123.6(2) ?
    Br1 Pd1 P1 C1 . . . . 55.6(2) ?
    Br2 Pd1 P1 C1 . . . . 117.2(3) ?
    P2 Pd1 P1 C13 . . . . -0.7(2) ?
    Br1 Pd1 P1 C13 . . . . 178.5(2) ?
    Br2 Pd1 P1 C13 . . . . -119.9(3) ?
    P1 Pd1 P2 C23 . . . . -75.1(2) ?
    Br1 Pd1 P2 C23 . . . . -163(3) ?
    Br2 Pd1 P2 C23 . . . . 95.4(2) ?
    P1 Pd1 P2 C17 . . . . 165.7(2) ?
    Br1 Pd1 P2 C17 . . . . 77(3) ?
    Br2 Pd1 P2 C17 . . . . -23.8(2) ?
    P1 Pd1 P2 C16 . . . . 49.1(2) ?
    Br1 Pd1 P2 C16 . . . . -39(3) ?
    Br2 Pd1 P2 C16 . . . . -140.4(2) ?
    C7 P1 C1 C2 . . . . 133.2(5) ?
    C13 P1 C1 C2 . . . . -118.9(6) ?
    Pd1 P1 C1 C2 . . . . 12.7(6) ?
    C7 P1 C1 C6 . . . . -51.2(6) ?
    C13 P1 C1 C6 . . . . 56.7(6) ?
    Pd1 P1 C1 C6 . . . . -171.7(5) ?
    C6 C1 C2 C3 . . . . -1.5(10) ?
    P1 C1 C2 C3 . . . . 174.1(5) ?
    C1 C2 C3 C4 . . . . 0.7(10) ?
    C2 C3 C4 C5 . . . . -0.6(11) ?
    C3 C4 C5 C6 . . . . 1.3(12) ?
    C4 C5 C6 C1 . . . . -2.2(12) ?
    C2 C1 C6 C5 . . . . 2.2(11) ?
    P1 C1 C6 C5 . . . . -173.5(6) ?
    C1 P1 C7 C8 . . . . -28.5(6) ?
    C13 P1 C7 C8 . . . . -135.4(6) ?
    Pd1 P1 C7 C8 . . . . 97.3(5) ?
    C1 P1 C7 C12 . . . . 155.9(5) ?
    C13 P1 C7 C12 . . . . 48.9(6) ?
    Pd1 P1 C7 C12 . . . . -78.3(5) ?
    C12 C7 C8 C9 . . . . -0.7(10) ?
    P1 C7 C8 C9 . . . . -176.3(5) ?
    C7 C8 C9 C10 . . . . 1.9(11) ?
    C8 C9 C10 C11 . . . . -1.0(11) ?
    C9 C10 C11 C12 . . . . -1.0(11) ?
    C8 C7 C12 C11 . . . . -1.2(10) ?
    P1 C7 C12 C11 . . . . 174.5(5) ?
    C10 C11 C12 C7 . . . . 2.1(11) ?
    C7 P1 C13 C14 . . . . 162.9(5) ?
    C1 P1 C13 C14 . . . . 52.4(5) ?
    Pd1 P1 C13 C14 . . . . -77.4(5) ?
    P1 C13 C14 C15 . . . . 52.1(7) ?
    C13 C14 C15 C16 . . . . 57.0(8) ?
    C14 C15 C16 P2 . . . . -85.3(6) ?
    C23 P2 C16 C15 . . . . 115.9(5) ?
    C17 P2 C16 C15 . . . . -132.6(5) ?
    Pd1 P2 C16 C15 . . . . -8.3(6) ?
    C23 P2 C17 C22 . . . . 1.6(6) ?
    C16 P2 C17 C22 . . . . -111.9(6) ?
    Pd1 P2 C17 C22 . . . . 122.3(5) ?
    C23 P2 C17 C18 . . . . 179.4(5) ?
    C16 P2 C17 C18 . . . . 65.9(6) ?
    Pd1 P2 C17 C18 . . . . -59.9(6) ?
    C22 C17 C18 C19 . . . . 0.3(10) ?
    P2 C17 C18 C19 . . . . -177.6(6) ?
    C17 C18 C19 C20 . . . . -0.4(11) ?
    C18 C19 C20 C21 . . . . 0.3(12) ?
    C19 C20 C21 C22 . . . . -0.1(11) ?
    C18 C17 C22 C21 . . . . -0.1(10) ?
    P2 C17 C22 C21 . . . . 177.6(5) ?
    C20 C21 C22 C17 . . . . 0.1(11) ?
    C17 P2 C23 C28 . . . . 85.7(6) ?
    C16 P2 C23 C28 . . . . -167.1(6) ?
    Pd1 P2 C23 C28 . . . . -38.4(6) ?
    C17 P2 C23 C24 . . . . -95.2(7) ?
    C16 P2 C23 C24 . . . . 12.1(8) ?
    Pd1 P2 C23 C24 . . . . 140.7(7) ?
    C28 C23 C24 C25 . . . . 0.2(15) ?
    P2 C23 C24 C25 . . . . -178.9(8) ?
    C23 C24 C25 C26 . . . . 1.2(18) ?
    C24 C25 C26 C27 . . . . -3.2(17) ?
    C25 C26 C27 C28 . . . . 3.5(14) ?
    C24 C23 C28 C27 . . . . 0.3(13) ?
    P2 C23 C28 C27 . . . . 179.4(7) ?
    C26 C27 C28 C23 . . . . -2.1(13) ?
loop_
    _geom_hbond_atom_site_label_D
    _geom_hbond_atom_site_label_H
    _geom_hbond_atom_site_label_A
    _geom_hbond_site_symmetry_A
    _geom_hbond_distance_DH
    _geom_hbond_distance_HA
    _geom_hbond_distance_DA
    _geom_hbond_angle_DHA
    C5 H5 Br2 1_645 0.95 2.91 3.776(7) 153
    C14 H14A Br1 1_655 0.99 2.93 3.617(6) 128
_iucr_refine_instructions_details
;
TITL [PdBr2(dppb)]
CELL 0.71073   8.7481  10.7677  14.4789  87.203  79.389  73.929
ZERR    2.00   0.0005   0.0006   0.0008   0.001   0.001   0.001
LATT 1
SFAC C  H  Br P Pd
UNIT 56 56 4  4 2
MERG 2
L.S. 18
OMIT -7 -11   4
OMIT 7  12   1
OMIT -7 -11   2
OMIT -5   5  10
OMIT 6   5  15
OMIT -6 -11   6
OMIT 9   2  12
OMIT -6  -5  12
OMIT 5  -9   6
OMIT 1  -9  12
OMIT -5  -5  13
OMIT 10  -1   5
OMIT 9   1  11
OMIT 10  -1   3
OMIT -1   4  16
OMIT -7 -10   5
OMIT -6  -6  11
OMIT 3  12   7
OMIT -6   6   7
OMIT -3   5  13
OMIT 8   3  13
OMIT 7  11   0
OMIT -6 -12   3
OMIT -6   5   8
OMIT -2   5  14
OMIT 9   3  12
OMIT 4   5  16
OMIT 10  -1   1
OMIT -3   6  12
OMIT -4   5  12
OMIT 5  13   2
OMIT 10  -1   2
OMIT 6  12   1
OMIT 3  12   8
OMIT 5  -8   9
OMIT 4  -8  11
OMIT -9   3   1
OMIT 8   3  14
OMIT -9   3   2
OMIT -6 -12   1
OMIT 6  12   5
OMIT -6 -10   7
OMIT -1  -8  13
OMIT 2  -9  11
OMIT 6   6  15
OMIT 4  13   4
OMIT 0  -9  12
OMIT 7  12   2
OMIT -4   6  11
OMIT -5  -7  12
OMIT 1  -2   1
OMIT 10   0   7
OMIT -2   0   1
OMIT -5  -2  14
OMIT -7 -10   6
OMIT 9   2  11
OMIT 3   5  16
OMIT -5  -3  13
OMIT -3   4  14
OMIT 0   0   3
OMIT -7   4   7
OMIT -9   3   0
ACTA
BOND $H
CONF
EQIV $1 1+x,-1+y,z
EQIV $2 1+x,y,z
HTAB C5 Br2_$1
HTAB C14 Br1_$2
MPLA 5 Pd1 P1 P2 Br1 Br2
MPLA 6 C1 C2 C3 C4 C5 C6
MPLA 6 C7 C8 C9 C10 C11 C12
MPLA 5 Pd1 P1 P2 Br1 Br2
MPLA 6 C17 C18 C19 C20 C21 C22
MPLA 6 C23 C24 C25 C26 C27 C28
MPLA 5 Pd1 P1 P2 Br1 Br2
FMAP 2
PLAN -20
TEMP -73
WGHT    0.039800    6.461300
FVAR       0.45604
PD1   5    0.114647    0.838976    0.243409    11.00000    0.01999    0.01818 =
         0.02087    0.00072   -0.00436   -0.00528
BR1   3   -0.021049    0.665607    0.276465    11.00000    0.03272    0.03241 =
         0.04224    0.00623   -0.00958   -0.01352
BR2   3   -0.149374    0.993590    0.232804    11.00000    0.02807    0.02928 =
         0.06305    0.00269   -0.00912   -0.00289
P1    4    0.334843    0.691807    0.281497    11.00000    0.02313    0.01913 =
         0.02306    0.00261   -0.00791   -0.00481
P2    4    0.241807    0.998886    0.210582    11.00000    0.02309    0.01817 =
         0.01923    0.00059   -0.00126   -0.00641
C1    1    0.403228    0.540566    0.216131    11.00000    0.02156    0.02369 =
         0.02433    0.00064   -0.00517   -0.00099
C2    1    0.347362    0.524189    0.135605    11.00000    0.02650    0.02269 =
         0.02838    0.00199   -0.00116   -0.00302
AFIX  43
H2    2    0.263063    0.590243    0.115535    11.00000   -1.20000
AFIX   0
C3    1    0.414887    0.411053    0.084373    11.00000    0.04427    0.03330 =
         0.03398   -0.00536   -0.00571   -0.00920
AFIX  43
H3    2    0.377673    0.399746    0.028551    11.00000   -1.20000
AFIX   0
C4    1    0.537234    0.313637    0.114304    11.00000    0.05644    0.02526 =
         0.03680   -0.01308    0.00951   -0.01353
AFIX  43
H4    2    0.582398    0.235796    0.079109    11.00000   -1.20000
AFIX   0
C5    1    0.592046    0.329172    0.193062    11.00000    0.02953    0.03063 =
         0.05117    0.00512   -0.00177    0.00687
AFIX  43
H5    2    0.677128    0.263077    0.212363    11.00000   -1.20000
AFIX   0
C6    1    0.524409    0.441379    0.245807    11.00000    0.03917    0.02393 =
         0.04734    0.00022   -0.01780   -0.00080
AFIX  43
H6    2    0.560697    0.450757    0.302340    11.00000   -1.20000
AFIX   0
C7    1    0.287123    0.650298    0.404369    11.00000    0.02126    0.02830 =
         0.01913   -0.00353   -0.00552   -0.00057
C8    1    0.236698    0.541289    0.432168    11.00000    0.04257    0.03219 =
         0.02941    0.00458   -0.00905   -0.01039
AFIX  43
H8    2    0.232293    0.482925    0.386229    11.00000   -1.20000
AFIX   0
C9    1    0.192088    0.516443    0.527661    11.00000    0.03894    0.03768 =
         0.03353    0.01308   -0.00489   -0.01139
AFIX  43
H9    2    0.160552    0.440134    0.546676    11.00000   -1.20000
AFIX   0
C10   1    0.194107    0.601399    0.592543    11.00000    0.03301    0.05864 =
         0.02444    0.01630   -0.00065   -0.00892
AFIX  43
H10   2    0.161919    0.584429    0.657149    11.00000   -1.20000
AFIX   0
C11   1    0.241275    0.711561    0.567950    11.00000    0.04295    0.06939 =
         0.01817   -0.01148   -0.00654   -0.00811
AFIX  43
H11   2    0.240022    0.770476    0.615014    11.00000   -1.20000
AFIX   0
C12   1    0.291806    0.736965    0.472104    11.00000    0.03728    0.04284 =
         0.03611    0.00152   -0.01166   -0.01260
AFIX  43
H12   2    0.328222    0.811399    0.454038    11.00000   -1.20000
AFIX   0
C13   1    0.522947    0.737174    0.274314    11.00000    0.02603    0.02981 =
         0.02576    0.00753   -0.01222   -0.00982
AFIX  23
H13A  2    0.497701    0.824258    0.302166    11.00000   -1.20000
H13B  2    0.592907    0.675863    0.312429    11.00000   -1.20000
AFIX   0
C14   1    0.616035    0.738419    0.175003    11.00000    0.01235    0.03677 =
         0.03697    0.00095   -0.00357   -0.00141
AFIX  23
H14A  2    0.709061    0.773064    0.177004    11.00000   -1.20000
H14B  2    0.659871    0.648165    0.152061    11.00000   -1.20000
AFIX   0
C15   1    0.519366    0.816659    0.104954    11.00000    0.02166    0.03571 =
         0.02283    0.00081    0.00436   -0.00897
AFIX  23
H15A  2    0.591671    0.812806    0.043288    11.00000   -1.20000
H15B  2    0.433677    0.776156    0.097379    11.00000   -1.20000
AFIX   0
C16   1    0.442224    0.955659    0.131663    11.00000    0.02990    0.03210 =
         0.02796    0.00683   -0.00138   -0.01245
AFIX  23
H16A  2    0.431052    1.005771    0.072946    11.00000   -1.20000
H16B  2    0.518263    0.985626    0.162017    11.00000   -1.20000
AFIX   0
C17   1    0.134644    1.136213    0.146759    11.00000    0.03306    0.02142 =
         0.02242    0.01155   -0.00687   -0.01028
C18   1    0.104235    1.112906    0.058462    11.00000    0.04199    0.03062 =
         0.02812    0.00213   -0.00973   -0.01157
AFIX  43
H18   2    0.135538    1.027114    0.034750    11.00000   -1.20000
AFIX   0
C19   1    0.028920    1.214008    0.005571    11.00000    0.04283    0.05572 =
         0.02851    0.00333   -0.01323   -0.02023
AFIX  43
H19   2    0.008868    1.198196   -0.054465    11.00000   -1.20000
AFIX   0
C20   1   -0.016244    1.336703    0.040601    11.00000    0.04181    0.03475 =
         0.04684    0.02473   -0.01906   -0.02044
AFIX  43
H20   2   -0.068404    1.405968    0.004292    11.00000   -1.20000
AFIX   0
C21   1    0.011958    1.363015    0.127813    11.00000    0.04060    0.02292 =
         0.05102    0.00371   -0.01181   -0.00710
AFIX  43
H21   2   -0.020154    1.449114    0.150992    11.00000   -1.20000
AFIX   0
C22   1    0.088732    1.260285    0.181216    11.00000    0.03587    0.02804 =
         0.02923    0.00037   -0.00473   -0.01299
AFIX  43
H22   2    0.108957    1.276474    0.241127    11.00000   -1.20000
AFIX   0
C23   1    0.262447    1.062942    0.319938    11.00000    0.02962    0.01655 =
         0.02354   -0.00188   -0.00740   -0.00193
C24   1    0.397097    1.097033    0.332068    11.00000    0.04829    0.12335 =
         0.04285   -0.02206    0.00076   -0.05450
AFIX  43
H24   2    0.485215    1.088917    0.281299    11.00000   -1.20000
AFIX   0
C25   1    0.405231    1.143209    0.417921    11.00000    0.06233    0.15183 =
         0.05793   -0.03721    0.00094   -0.07107
AFIX  43
H25   2    0.498347    1.168186    0.425178    11.00000   -1.20000
AFIX   0
C26   1    0.283418    1.153319    0.491305    11.00000    0.05856    0.04937 =
         0.03634   -0.01364   -0.02106   -0.00712
AFIX  43
H26   2    0.293185    1.181141    0.550682    11.00000   -1.20000
AFIX   0
C27   1    0.146372    1.123826    0.480715    11.00000    0.04791    0.06832 =
         0.03306   -0.02258    0.00428   -0.01939
AFIX  43
H27   2    0.057360    1.135277    0.531236    11.00000   -1.20000
AFIX   0
C28   1    0.138912    1.076303    0.394029    11.00000    0.03595    0.07262 =
         0.03566   -0.01811    0.00118   -0.02863
AFIX  43
H28   2    0.044862    1.052726    0.386774    11.00000   -1.20000
HKLF 4
REM  [PdBr2(dppb)]
REM R1 =  0.0454 for   3847 Fo > 4sig(Fo)  and  0.0652 for all   4961 data
REM    298 parameters refined using      0 restraints
END
WGHT      0.0397      6.4608
REM Highest difference peak  1.129,  deepest hole -0.959,  1-sigma level  0.153
Q1    1   0.0645  0.7296  0.2670  11.00000  0.05    1.13
Q2    1  -0.0243  1.1621  0.1983  11.00000  0.05    0.90
Q3    1   0.4525  0.8831  0.1245  11.00000  0.05    0.83
Q4    1   0.0834  0.9136  0.2578  11.00000  0.05    0.82
Q5    1  -0.2682  0.8186  0.2561  11.00000  0.05    0.76
Q6    1   0.5890  0.6474  0.2198  11.00000  0.05    0.74
Q7    1   0.0471  0.8347  0.2712  11.00000  0.05    0.71
Q8    1   0.1421  0.8078  0.2423  11.00000  0.05    0.69
Q9    1   0.0872  0.6690  0.7249  11.00000  0.05    0.68
Q10   1   0.1044  0.8565  0.2054  11.00000  0.05    0.68
Q11   1   0.1302  0.6053  0.5536  11.00000  0.05    0.66
Q12   1   0.2673  0.7626  0.2439  11.00000  0.05    0.66
Q13   1   0.3672  0.9671  0.1307  11.00000  0.05    0.65
Q14   1  -0.1589  0.4988  0.3059  11.00000  0.05    0.64
Q15   1  -0.0434  0.9000  0.2348  11.00000  0.05    0.61
Q16   1  -0.2188  0.6517  0.2361  11.00000  0.05    0.60
Q17   1   0.0796  1.2534  0.2347  11.00000  0.05    0.59
Q18   1   0.2888  0.6997  0.5163  11.00000  0.05    0.59
Q19   1   0.0032  0.9420  0.2044  11.00000  0.05    0.59
Q20   1   0.1453  1.0766  0.1817  11.00000  0.05    0.59
;
