# Supplementary material for: [1,4-Bis(di­phenyl­phosphan­yl)butane-κ2 P,P′]di­bromido­palladium(II)
Source: Acta Crystallogr Sect E Struct Rep Online. 2014 Jan 18;70(Pt 2):m41. doi: 10.1107/S1600536814000774 (PMC3998252; doi:10.1107/S1600536814000774)
Supplement: Supplementary file 2 [file e-70-00m41-Isup2.hkl]

# 
# h,k,l, Fc-squared, Fo-squared, sigma(Fo-squared) and status flag 
# 
data_I
_shelx_title ' [PdBr2(dppb)]' 
_shelx_refln_list_code          4 
_shelx_F_calc_maximum      216.86 
_exptl_crystal_F_000       684.00 
_reflns_d_resolution_high  0.8098 
 
loop_ 
 _symmetry_equiv_pos_as_xyz 
 'x, y, z' 
 '-x, -y, -z' 
 
_cell_length_a     8.7481 
_cell_length_b    10.7677 
_cell_length_c    14.4789 
_cell_angle_alpha  87.203 
_cell_angle_beta   79.389 
_cell_angle_gamma  73.929 
 
_shelx_F_squared_multiplier     1.000 
 
loop_ 
 _refln_index_h 
 _refln_index_k 
 _refln_index_l 
 _refln_F_squared_calc 
 _refln_F_squared_meas 
 _refln_F_squared_sigma 
 _refln_observed_status 
   1   0   0    11679.36    11243.59     99.39 o 
   2   0   0     1567.81     1421.15     52.24 o 
   3   0   0     1268.35     1391.81     44.94 o 
   4   0   0     1869.34     1933.22     76.21 o 
   5   0   0      197.45      222.15     27.26 o 
   6   0   0      624.37      486.46    102.17 o 
   7   0   0     3122.12     3152.89    100.84 o 
   8   0   0     3460.51     3562.12    194.44 o 
   9   0   0      818.02      728.97     95.92 o 
  10   0   0        1.36       21.73     33.71 o 
  -9   1   0      230.83      149.58     59.53 o 
  -8   1   0     4090.64     4039.76    213.63 o 
  -7   1   0     4086.18     4115.98    200.79 o 
  -6   1   0     1261.20     1229.34     58.78 o 
  -5   1   0      154.80      151.10     29.88 o 
  -4   1   0     6813.06     7285.73    257.43 o 
  -3   1   0    11383.79    11828.51    237.77 o 
  -2   1   0     3889.97     3820.95    133.52 o 
  -1   1   0      117.00      166.53     20.29 o 
   0   1   0     5494.31     5760.57     42.58 o 
   1   1   0    12303.57    13958.62    101.90 o 
   2   1   0     1871.22     1683.89     40.64 o 
   3   1   0    18601.03    19288.97    176.37 o 
   4   1   0     6498.16     6106.92    106.87 o 
   5   1   0     9768.35     9520.78    243.44 o 
   6   1   0     4816.08     4905.00    117.38 o 
   7   1   0       10.71        8.14     18.52 o 
   8   1   0       57.87       33.31     39.50 o 
   9   1   0      205.36      207.86     58.61 o 
  10   1   0       39.26      102.08     52.99 o 
  -8   2   0        1.41       81.60     42.41 o 
  -7   2   0      919.56      901.92    102.46 o 
  -6   2   0       68.81       73.87     37.98 o 
  -5   2   0      360.20      430.95     33.21 o 
  -4   2   0     1859.56     1583.06    106.50 o 
  -3   2   0    19046.45    18172.03    218.06 o 
  -2   2   0    22972.99    23913.74    223.70 o 
  -1   2   0     1167.91     1392.54     44.46 o 
   0   2   0      234.81      302.14     20.41 o 
   1   2   0     4527.88     5389.30     58.08 o 
   2   2   0      112.94      222.26     34.07 o 
   3   2   0     1323.72     1558.41     75.03 o 
   4   2   0      213.47      236.40     26.20 o 
   5   2   0     1333.87     1597.40     62.81 o 
   6   2   0       81.31       85.90     25.19 o 
   7   2   0       26.97       50.50     22.18 o 
   8   2   0       22.20       71.28     26.00 o 
   9   2   0       82.73       21.25     31.49 o 
  10   2   0       11.89       66.26     33.66 o 
  -8   3   0        1.77      -13.22     27.94 o 
  -7   3   0      573.98      456.92     89.34 o 
  -6   3   0     1697.54     1830.97    142.32 o 
  -5   3   0     2713.45     2702.20    119.22 o 
  -4   3   0     5416.63     5825.24    142.72 o 
  -3   3   0     1975.92     1842.87     73.01 o 
  -2   3   0       25.41       53.58     17.13 o 
  -1   3   0     1908.26     1771.03     38.95 o 
   0   3   0     4180.64     3981.98     62.73 o 
   1   3   0       32.76       60.22      8.29 o 
   2   3   0      185.62      186.67     15.87 o 
   3   3   0     5943.20     6310.89     93.16 o 
   4   3   0     6532.18     6710.99    112.93 o 
   5   3   0     9283.09     9290.30    149.27 o 
   6   3   0     4809.84     4711.71    116.72 o 
   7   3   0      885.81      835.11     57.42 o 
   8   3   0      443.43      469.90     47.96 o 
   9   3   0      415.61      418.27     45.46 o 
  10   3   0     1625.36     1776.06    141.55 o 
  -8   4   0        1.76      -11.11     32.36 o 
  -7   4   0      688.71      676.13     96.50 o 
  -6   4   0        4.78       60.92     45.63 o 
  -5   4   0      100.12      117.32     53.18 o 
  -4   4   0      118.14      105.29     33.12 o 
  -3   4   0       91.70      117.58     27.31 o 
  -2   4   0      929.30     1089.17     38.90 o 
  -1   4   0      104.96      172.26     17.89 o 
   0   4   0        1.67       17.48      8.44 o 
   1   4   0     8710.94     8594.51     83.93 o 
   2   4   0    31360.75    33756.25    277.70 o 
   3   4   0     9454.11     8814.71    111.52 o 
   4   4   0       36.52       25.97     13.13 o 
   5   4   0      276.48      382.38     33.74 o 
   6   4   0      403.32      454.17     40.98 o 
   7   4   0      166.47      122.80     41.01 o 
   8   4   0      534.40      631.60     62.07 o 
   9   4   0     2202.19     2506.80    136.02 o 
  10   4   0     2856.17     2957.63    178.53 o 
  -8   5   0        0.66       11.78     39.28 o 
  -7   5   0      312.13      319.22     79.72 o 
  -6   5   0     2092.13     2311.60    168.34 o 
  -5   5   0     2061.72     2282.07    112.20 o 
  -4   5   0      430.36      284.31     46.03 o 
  -3   5   0     1443.39     1234.28     67.77 o 
  -2   5   0      617.63      683.63     33.55 o 
  -1   5   0     3304.40     3208.80     64.91 o 
   0   5   0      507.26      373.23     27.14 o 
   1   5   0        0.63       27.89      8.86 o 
   2   5   0     7283.20     7281.84     96.24 o 
   3   5   0    13982.31    13484.97    144.56 o 
   4   5   0      890.14      967.09     43.05 o 
   5   5   0     1032.64     1125.11     51.25 o 
   6   5   0     2247.93     2367.32     95.42 o 
   7   5   0     4896.70     4913.56    130.42 o 
   8   5   0     2138.24     2253.75     96.00 o 
   9   5   0        0.14       25.73     21.76 o 
  10   5   0      182.46      155.69     58.61 o 
  -7   6   0     1034.76     1072.57    124.05 o 
  -6   6   0      276.65      445.91     93.33 o 
  -5   6   0      402.02      394.58     71.71 o 
  -4   6   0      404.01      436.39     60.78 o 
  -3   6   0      109.36      121.51     32.16 o 
  -2   6   0       79.52       32.56     14.43 o 
  -1   6   0    14298.76    14283.29    152.04 o 
   0   6   0    23066.70    22661.70    188.22 o 
   1   6   0     4825.68     4373.07     73.51 o 
   2   6   0      454.83      429.53     23.35 o 
   3   6   0      207.86      218.30     15.65 o 
   4   6   0     1095.37     1117.13     45.41 o 
   5   6   0        6.70       -2.85     12.87 o 
   6   6   0     1100.83     1119.68    118.81 o 
   7   6   0     1342.91     1273.06     67.70 o 
   8   6   0     2986.37     2642.40    158.05 o 
   9   6   0      580.32      692.33     90.92 o 
  10   6   0      148.46      171.99     61.02 o 
  -7   7   0     1058.12     1049.78    131.26 o 
  -6   7   0      288.23      287.05     86.21 o 
  -5   7   0      197.51      217.04     48.89 o 
  -4   7   0     2766.72     2766.70    156.77 o 
  -3   7   0     8199.16     8846.20    199.04 o 
  -2   7   0     1163.96     1135.06     49.66 o 
  -1   7   0      488.47      505.38     33.78 o 
   0   7   0     5376.98     5249.78     93.56 o 
   1   7   0     2800.04     2997.95     68.39 o 
   2   7   0     1754.06     1755.18     48.60 o 
   3   7   0     1238.39     1102.44     44.64 o 
   4   7   0     5339.81     5468.04    192.18 o 
   5   7   0     5573.07     5603.35    204.25 o 
   6   7   0     2481.17     2573.88    150.98 o 
   7   7   0     1005.60     1039.39    111.12 o 
   8   7   0      161.48      232.53     67.70 o 
   9   7   0       10.93      -16.59     49.77 o 
  10   7   0       10.37       26.54     54.48 o 
  -6   8   0      149.74       73.08     51.69 o 
  -5   8   0       14.85       58.63     52.10 o 
  -4   8   0     1140.24     1288.27     88.21 o 
  -3   8   0     3636.47     3873.03    141.62 o 
  -2   8   0     5051.75     4874.11    105.24 o 
  -1   8   0        9.01        9.02     14.71 o 
   0   8   0       38.61       38.70     21.30 o 
   1   8   0     1218.23     1287.29     48.63 o 
   2   8   0      166.03      204.66     31.27 o 
   3   8   0       38.50       19.80     10.06 o 
   4   8   0      212.61      119.77     50.20 o 
   5   8   0       66.95      104.39     50.34 o 
   6   8   0      325.92      356.34     76.93 o 
   7   8   0        7.08      -18.80     38.18 o 
   8   8   0        0.93      -31.06     40.29 o 
   9   8   0       11.18       20.39     48.23 o 
  -5   9   0      536.59      529.04     74.64 o 
  -4   9   0      819.77      942.35     81.48 o 
  -3   9   0      195.10      189.79     45.77 o 
  -2   9   0        8.94       17.91     29.16 o 
  -1   9   0      272.54      256.00     32.00 o 
   0   9   0      675.37      608.93     41.64 o 
   1   9   0      133.74      145.97     24.74 o 
   2   9   0      193.00      171.77     34.75 o 
   3   9   0      699.87      732.72     55.28 o 
   4   9   0     1917.09     1899.60     95.64 o 
   5   9   0     4625.07     4835.43    210.46 o 
   6   9   0      922.90      907.45    103.23 o 
   7   9   0        6.06        5.19     43.18 o 
   8   9   0        0.41       18.90     49.72 o 
   9   9   0      485.95      490.34    100.64 o 
  -4  10   0       34.32       85.39     34.80 o 
  -3  10   0       88.07       34.71     30.87 o 
  -2  10   0       51.36       31.41     24.49 o 
  -1  10   0        6.02       -1.85     15.99 o 
   0  10   0      139.18      108.64     29.01 o 
   1  10   0     1949.04     1990.13    134.70 o 
   2  10   0     6337.20     6500.42    158.00 o 
   3  10   0     1564.33     1764.72     85.81 o 
   4  10   0       93.68      103.19     30.74 o 
   5  10   0      622.16      407.64     49.65 o 
   6  10   0      434.76      418.51     86.40 o 
   7  10   0       22.48      -23.80     43.95 o 
   8  10   0      868.18     1005.88    119.92 o 
  -3  11   0        9.02      139.29     66.21 o 
  -2  11   0      459.41      430.67     91.84 o 
  -1  11   0      404.56      282.77     72.12 o 
   0  11   0      302.12      374.56     51.24 o 
   1  11   0       27.37        7.04     17.97 o 
   2  11   0     3319.07     3440.14    121.29 o 
   3  11   0     2924.84     2996.00    112.87 o 
   4  11   0        1.62        4.02     20.73 o 
   5  11   0      249.76      196.42     61.83 o 
   6  11   0     1139.53     1129.06    123.38 o 
   8  11   0      689.65      842.50    122.61 o 
  -1  12   0     2678.99     3292.57    198.68 o 
   0  12   0     3013.96     3682.61    200.26 o 
   1  12   0      486.08      575.12     55.33 o 
   2  12   0       11.22       43.72     33.99 o 
   3  12   0     1163.11     1139.40    111.89 o 
   4  12   0      141.22      189.11     64.48 o 
   5  12   0      115.62      155.74     59.57 o 
   6  12   0      107.91      -24.04     39.81 o 
   2  13   0      250.05      365.38     72.89 o 
   3  13   0      454.66      542.22     82.70 o 
   4  13   0      749.03      790.52    101.21 o 
  -4 -13   1      750.25      716.14     96.89 o 
  -3 -13   1      153.88      152.95     58.18 o 
  -2 -13   1       50.99       64.95     33.33 o 
  -1 -13   1       21.60      105.59     42.79 o 
  -5 -12   1      218.03      176.08     64.48 o 
  -4 -12   1      127.30      208.82     64.81 o 
  -3 -12   1        8.57       23.97     24.29 o 
  -2 -12   1      161.17       39.08     26.35 o 
  -1 -12   1       10.95       31.10     23.31 o 
   0 -12   1       51.99       65.25     37.46 o 
   1 -12   1        2.17      -31.11     31.11 o 
  -7 -11   1       43.84       -5.53     41.25 o 
  -6 -11   1      124.20      243.54     70.78 o 
  -5 -11   1      418.70      463.59     59.65 o 
  -4 -11   1       25.21       28.77     23.45 o 
  -3 -11   1      100.09       64.60     28.51 o 
  -2 -11   1      206.44      240.45     42.03 o 
  -1 -11   1      975.06      960.01    112.99 o 
   0 -11   1      816.50      945.93     64.95 o 
   1 -11   1     2302.77     2687.50    173.14 o 
   2 -11   1      756.80      766.62    101.21 o 
   3 -11   1       28.00       18.08     44.14 o 
  -8 -10   1      114.06       93.18     53.28 o 
  -7 -10   1      529.66      471.54     97.75 o 
  -6 -10   1      347.63      464.04     92.32 o 
  -5 -10   1       84.47       97.46     49.33 o 
  -4 -10   1      138.07       68.17     31.95 o 
  -3 -10   1     3835.55     3733.03    123.09 o 
  -2 -10   1     3664.39     3790.71    122.51 o 
  -1 -10   1     1245.99     1136.05    132.08 o 
   0 -10   1       30.25       23.40     19.34 o 
   1 -10   1       51.64       28.56     34.43 o 
   2 -10   1     1586.69     1677.68     93.02 o 
   3 -10   1       35.76       43.78     31.49 o 
   4 -10   1      510.22      598.08     66.56 o 
  -9  -9   1      393.20      489.62    100.59 o 
  -8  -9   1     1090.74     1421.74    139.58 o 
  -7  -9   1      144.28      200.45     65.78 o 
  -6  -9   1     1708.74     1554.06    129.44 o 
  -5  -9   1      620.45      497.51     87.08 o 
  -4  -9   1        6.82       33.51     38.99 o 
  -3  -9   1     1351.27     1404.89     97.25 o 
  -2  -9   1     7202.56     7377.25    160.48 o 
  -1  -9   1     1824.21     1661.91     90.27 o 
   0  -9   1      175.27      225.68     29.56 o 
   1  -9   1      890.53      860.00     47.16 o 
   2  -9   1     2778.60     2840.00    116.04 o 
   3  -9   1     3499.29     3658.15    138.44 o 
   4  -9   1      197.67      240.35     51.69 o 
   5  -9   1      312.30      247.77     54.02 o 
  -9  -8   1      238.60      353.88     86.07 o 
  -8  -8   1      286.99      337.92     79.38 o 
  -7  -8   1      112.02       48.23     41.06 o 
  -6  -8   1     1530.56     1438.23    122.47 o 
  -5  -8   1    12066.51    11976.10    317.53 o 
  -4  -8   1     4814.26     4750.51    191.66 o 
  -3  -8   1     1475.03     1329.50     67.34 o 
  -2  -8   1       19.03       18.91     15.23 o 
  -1  -8   1      515.17      568.51     33.66 o 
   0  -8   1      388.30      367.84     31.61 o 
   1  -8   1      773.29      677.29     39.70 o 
   2  -8   1      382.32      383.45     35.05 o 
   3  -8   1     4486.09     4553.51    150.03 o 
   4  -8   1     1206.28     1226.46     85.65 o 
   5  -8   1       49.76       65.87     35.36 o 
   6  -8   1       11.56      -16.69     24.47 o 
 -10  -7   1      456.76      575.88    106.07 o 
  -9  -7   1      820.65      794.12    104.87 o 
  -8  -7   1     1528.20     1784.14    137.23 o 
  -7  -7   1     1941.23     2005.65    140.98 o 
  -6  -7   1      176.13      229.40     63.85 o 
  -5  -7   1     1368.60     1278.74    102.66 o 
  -4  -7   1     3930.95     3523.17    156.80 o 
  -3  -7   1       20.30       64.93     11.30 o 
  -2  -7   1      478.89      352.05     31.49 o 
  -1  -7   1     1331.24     1243.20     42.87 o 
   0  -7   1     7396.46     7520.34    190.57 o 
   1  -7   1     4892.96     4879.44     93.31 o 
   2  -7   1      614.79      611.76     37.70 o 
   3  -7   1     1449.09     1373.85     81.53 o 
   4  -7   1      152.78      181.52     49.96 o 
   5  -7   1      105.36       89.37     54.24 o 
   6  -7   1      285.05      312.60     79.12 o 
   7  -7   1      151.32      130.88     57.17 o 
 -10  -6   1       84.49       41.59     42.65 o 
  -9  -6   1       14.44        5.24     37.12 o 
  -8  -6   1     3251.53     3538.36    186.13 o 
  -7  -6   1     5099.46     5393.28    217.04 o 
  -6  -6   1     1042.29      969.82     93.90 o 
  -5  -6   1      281.81      331.49     29.74 o 
  -4  -6   1       86.15       95.28     22.21 o 
  -3  -6   1       14.64       -5.41      6.31 o 
  -2  -6   1       85.22       43.56     11.25 o 
  -1  -6   1      611.90      679.90     31.08 o 
   0  -6   1      247.43      293.01     24.19 o 
   1  -6   1      624.10      593.41     43.13 o 
   2  -6   1      155.61      147.29     21.55 o 
   3  -6   1      242.47      201.31     38.37 o 
   4  -6   1      686.73      782.64     66.40 o 
   5  -6   1       15.09      -13.68     30.51 o 
   6  -6   1      582.59      664.74     95.39 o 
   7  -6   1     1302.39     1223.21    128.28 o 
 -10  -5   1      472.77      504.43     89.34 o 
  -9  -5   1     1183.90     1058.53    105.44 o 
  -8  -5   1      342.07      309.33     44.76 o 
  -7  -5   1        2.42       -1.59     19.49 o 
  -6  -5   1      152.15      120.42     25.81 o 
  -5  -5   1     1070.57      922.33     47.19 o 
  -4  -5   1      269.57      227.52     22.61 o 
  -3  -5   1       39.74       34.20      9.86 o 
  -2  -5   1      393.35      285.99     50.32 o 
  -1  -5   1     2955.96     2913.23     65.08 o 
   0  -5   1    12697.09    12761.37    125.23 o 
   1  -5   1    13821.49    13556.01    134.99 o 
   2  -5   1     1519.68     1300.41     42.94 o 
   3  -5   1       94.07       61.75     25.37 o 
   4  -5   1      100.30      157.28     37.06 o 
   5  -5   1     5087.48     4993.61    184.47 o 
   6  -5   1       59.70       81.16     49.38 o 
   7  -5   1     1189.06     1357.74    130.64 o 
   8  -5   1     1242.26     1358.61    138.67 o 
 -10  -4   1      174.03      142.18     52.60 o 
  -9  -4   1       10.90       31.23     22.16 o 
  -8  -4   1      353.35      401.10     55.85 o 
  -7  -4   1      959.34      902.81     58.99 o 
  -6  -4   1      288.47      318.55     36.95 o 
  -5  -4   1     1792.09     1809.62     93.21 o 
  -4  -4   1     3605.48     3927.89    146.12 o 
  -3  -4   1    11665.94    11334.40    121.53 o 
  -2  -4   1     9508.90     8806.34    181.37 o 
  -1  -4   1     2568.61     2606.42     99.75 o 
   0  -4   1      352.12      367.74     20.38 o 
   1  -4   1     2061.16     2020.61     45.88 o 
   2  -4   1     1924.33     1955.70     47.42 o 
   3  -4   1      280.35      244.19     35.86 o 
   4  -4   1     3658.40     3686.00    118.96 o 
   5  -4   1    11541.30    11650.34    230.19 o 
   6  -4   1     8945.58     9342.26    311.72 o 
   7  -4   1      200.78      222.81     69.62 o 
   8  -4   1      534.67      493.66    101.89 o 
 -10  -3   1      891.36     1176.67    116.50 o 
  -9  -3   1      897.12     1070.27     83.57 o 
  -8  -3   1      944.58      922.26     64.05 o 
  -7  -3   1      133.78      139.59     52.84 o 
  -6  -3   1     1318.79     1321.84     64.47 o 
  -5  -3   1     4284.45     4519.88    105.00 o 
  -4  -3   1      653.65      896.53     44.11 o 
  -3  -3   1    17508.41    18204.76    356.84 o 
  -2  -3   1    20985.94    21469.62    234.52 o 
  -1  -3   1    10297.93    10164.72     92.26 o 
   0  -3   1     2317.40     2718.47     43.18 o 
   1  -3   1      701.59      682.77     24.04 o 
   2  -3   1    17231.82    17085.62    132.04 o 
   3  -3   1     9292.00     9588.14    191.22 o 
   4  -3   1       26.78       12.05     18.63 o 
   5  -3   1      992.86     1037.55     40.01 o 
   6  -3   1      693.24      695.36     88.47 o 
   7  -3   1      213.10      174.73     59.09 o 
   8  -3   1      659.00      756.67    100.73 o 
   9  -3   1      220.19        0.24     28.66 o 
 -10  -2   1      477.69      303.45     72.60 o 
  -9  -2   1      363.43      318.99     46.07 o 
  -8  -2   1      120.44      130.61     32.31 o 
  -7  -2   1       12.46       10.22     18.20 o 
  -6  -2   1     6968.81     7035.63    247.33 o 
  -5  -2   1    17543.90    17288.23    212.35 o 
  -4  -2   1     2842.82     2068.58     83.35 o 
  -3  -2   1     3409.01     3479.72     71.30 o 
  -2  -2   1    19776.59    23035.33    545.54 o 
  -1  -2   1       51.19       63.85     17.55 o 
   0  -2   1       29.31      138.81     10.54 o 
   2  -2   1     8738.38     9108.11    129.64 o 
   3  -2   1    24458.36    25598.01    495.17 o 
   4  -2   1     4195.21     4256.83     70.91 o 
   5  -2   1     1100.97      868.65     70.03 o 
   6  -2   1      175.70      163.00     54.53 o 
   7  -2   1      158.68       87.32     44.00 o 
   8  -2   1      279.57      228.87     67.84 o 
   9  -2   1       64.87       78.28     47.55 o 
 -10  -1   1       48.21       -6.83     31.49 o 
  -9  -1   1      358.63      370.71     78.81 o 
  -8  -1   1     1990.61     1889.56     87.40 o 
  -7  -1   1     2063.13     2079.13     85.60 o 
  -6  -1   1      333.02      341.01     38.00 o 
  -5  -1   1     7235.20     7672.62    139.74 o 
  -4  -1   1     1908.63     1616.85     59.27 o 
  -3  -1   1      586.28      430.23     28.77 o 
  -2  -1   1     2976.39     2981.13     57.40 o 
  -1  -1   1     2260.37     1965.32     32.71 o 
   0  -1   1    11885.61    12254.62     90.50 o 
   1  -1   1     1463.09     1322.40     40.56 o 
   2  -1   1     5830.97     6035.08     84.36 o 
   3  -1   1     7282.01     7680.19    109.53 o 
   4  -1   1      313.40      534.08     31.14 o 
   5  -1   1     1155.28      947.02     43.84 o 
   6  -1   1      661.11      584.06     39.34 o 
   7  -1   1      107.81       64.77     44.76 o 
   8  -1   1      148.62      266.42     72.08 o 
   9  -1   1     1010.88      989.72    116.50 o 
 -10   0   1      288.61      279.69     70.73 o 
  -9   0   1      202.64      266.62     71.98 o 
  -8   0   1     2452.31     2475.12    162.23 o 
  -7   0   1     5602.50     5983.34    176.27 o 
  -6   0   1     2026.71     1938.85    114.94 o 
  -5   0   1      119.86       61.34     19.13 o 
  -4   0   1      776.19      763.05     46.42 o 
  -3   0   1      148.69      263.87     57.10 o 
  -1   0   1     6180.33     7471.43    107.51 o 
   0   0   1       17.75        1.97      2.55 o 
   1   0   1     7393.12     9010.63     61.97 o 
   2   0   1     8855.32    10355.96     81.87 o 
   3   0   1      161.44      180.18     18.48 o 
   4   0   1     4168.62     4541.65    169.03 o 
   5   0   1      171.59      187.15     25.68 o 
   6   0   1     1613.97     1560.55     78.59 o 
   7   0   1     5833.05     5994.83    163.48 o 
   8   0   1     4333.60     4536.02    218.53 o 
   9   0   1      663.47      786.29    101.02 o 
  -9   1   1      999.54     1073.63    118.71 o 
  -8   1   1        7.65      -27.36     27.94 o 
  -7   1   1      314.72      270.81     35.51 o 
  -6   1   1      667.61      489.65     44.31 o 
  -5   1   1      850.48      668.52     42.57 o 
  -4   1   1      500.99      384.47     31.03 o 
  -3   1   1        4.66       44.67     21.73 o 
  -2   1   1     1036.14     1042.95     58.71 o 
  -1   1   1    16176.65    16535.97    198.05 o 
   0   1   1    19198.36    19820.59    106.66 o 
   1   1   1     1920.37     1518.15     28.76 o 
   2   1   1       62.65      158.75     15.63 o 
   3   1   1        9.22       50.63     12.25 o 
   4   1   1     1449.43     1186.61     47.01 o 
   5   1   1     8104.95     8208.22    134.96 o 
   6   1   1      441.13      458.69     76.47 o 
   7   1   1     1737.44     1748.13     75.48 o 
   8   1   1     3177.47     3271.70    180.55 o 
   9   1   1     1142.66     1162.34    113.86 o 
  10   1   1        9.77      -30.29     30.29 o 
  -8   2   1      124.18      188.48     61.21 o 
  -7   2   1       58.58       66.02     52.60 o 
  -6   2   1      434.81      453.67     39.88 o 
  -5   2   1      599.75      505.00     38.26 o 
  -4   2   1     2566.21     2441.23    126.89 o 
  -3   2   1     9323.56     8978.62    215.94 o 
  -2   2   1    10959.13    11131.45    147.42 o 
  -1   2   1     6957.28     7316.64     74.88 o 
   0   2   1       63.13      105.93      9.96 o 
   1   2   1     3551.36     3740.49     53.75 o 
   2   2   1     4229.33     4795.08     69.57 o 
   3   2   1     3893.60     3583.20     70.48 o 
   4   2   1     6273.14     5881.58    103.50 o 
   5   2   1    27819.14    28041.51    267.52 o 
   6   2   1     9929.85     9627.68    267.84 o 
   7   2   1        2.96       25.71     20.64 o 
   8   2   1      323.88      414.55     72.05 o 
   9   2   1      116.47       98.38     45.58 o 
  10   2   1       99.62      133.33     51.98 o 
  -8   3   1      906.45      921.54    112.46 o 
  -7   3   1      428.76      288.01     77.17 o 
  -6   3   1      407.29      543.76     98.90 o 
  -5   3   1     2395.90     2572.54    151.55 o 
  -4   3   1      122.52       98.09     37.74 o 
  -3   3   1    15433.28    14989.92    210.27 o 
  -2   3   1    16447.80    16055.15    193.52 o 
  -1   3   1     4786.17     4985.15     80.95 o 
   0   3   1      144.54      135.88     13.38 o 
   1   3   1    14891.79    15449.71     90.00 o 
   2   3   1    13455.25    13831.71    177.93 o 
   3   3   1    11522.32    11962.30    134.58 o 
   4   3   1        4.46       33.51     25.39 o 
   5   3   1     1336.91     1131.45     67.68 o 
   6   3   1     3178.57     3505.97    121.46 o 
   7   3   1       26.99       41.85     40.05 o 
   8   3   1     1643.55     1762.53     84.65 o 
   9   3   1     1309.42     1337.60    164.18 o 
  10   3   1      686.73      691.61     94.43 o 
  -7   4   1       57.43       96.84     49.52 o 
  -6   4   1     7310.57     7912.59    295.85 o 
  -5   4   1     7402.25     7734.68    272.39 o 
  -4   4   1     6052.03     5917.42    215.94 o 
  -3   4   1       11.54       17.47     17.51 o 
  -2   4   1     2992.59     2985.06     63.67 o 
  -1   4   1     3414.13     3509.97     63.39 o 
   0   4   1      126.98      102.52     13.58 o 
   1   4   1     1606.59     1270.73     33.01 o 
   2   4   1    11883.23    11343.22    232.24 o 
   3   4   1    21596.88    22575.52    203.51 o 
   4   4   1       73.78       54.42     18.27 o 
   5   4   1        1.63       -6.53     14.88 o 
   6   4   1        3.57       28.21     21.52 o 
   7   4   1       36.14       35.32     24.64 o 
   8   4   1       49.77       87.86     29.96 o 
   9   4   1        0.84        2.29     19.82 o 
  10   4   1      291.63      283.44     72.70 o 
  -8   5   1      492.54      469.14    101.93 o 
  -7   5   1      799.25      735.18    109.92 o 
  -6   5   1      436.65      484.48     97.37 o 
  -5   5   1     7193.81     7561.54    280.08 o 
  -4   5   1      683.13      676.97     62.33 o 
  -3   5   1      147.00      132.28     46.88 o 
  -2   5   1     1266.66     1106.40     58.55 o 
  -1   5   1     7627.45     7554.50    102.25 o 
   0   5   1     1964.20     1695.02     46.96 o 
   1   5   1     5085.20     5014.14     72.64 o 
   2   5   1     1231.88      952.08     29.43 o 
   3   5   1       45.83       36.10     13.28 o 
   4   5   1       59.55       25.53     12.91 o 
   5   5   1     1050.90      806.61     46.09 o 
   6   5   1      816.03      775.11     51.42 o 
   7   5   1      289.42      291.64     41.69 o 
   8   5   1      532.29      543.61     55.02 o 
   9   5   1     1471.56     1482.66    185.67 o 
  10   5   1     1309.89     1456.60    127.90 o 
  -7   6   1      654.10      719.50    110.64 o 
  -6   6   1      351.57      355.18     86.02 o 
  -5   6   1       17.65      -13.80     35.20 o 
  -4   6   1      660.51      588.20     67.17 o 
  -3   6   1      863.35      705.93     84.72 o 
  -2   6   1       12.91       17.85     14.75 o 
  -1   6   1      309.53      280.82     30.41 o 
   0   6   1        3.61       35.05     12.94 o 
   1   6   1      233.75      240.78     26.05 o 
   2   6   1      215.29      171.75     17.81 o 
   3   6   1     2226.86     2349.53    112.61 o 
   4   6   1       44.92       63.93     16.81 o 
   5   6   1      154.80      168.02     27.44 o 
   6   6   1     1401.58     1384.73     65.98 o 
   7   6   1     4321.62     4195.06    120.22 o 
   8   6   1     3645.56     4094.80    180.55 o 
   9   6   1       13.66       57.46     40.53 o 
  10   6   1      216.48      321.72     72.84 o 
  -7   7   1       14.23       -7.60     44.91 o 
  -6   7   1       70.90      125.64     60.25 o 
  -5   7   1       13.05       15.05     34.52 o 
  -4   7   1       18.98      -11.93     35.77 o 
  -3   7   1        3.94       32.02     33.22 o 
  -2   7   1      368.66      353.06     38.24 o 
  -1   7   1     4109.47     4192.57     89.09 o 
   0   7   1     9206.09     9403.25    127.65 o 
   1   7   1     3021.18     2657.59     64.02 o 
   2   7   1       39.07       13.48     11.12 o 
   3   7   1       60.61       78.83     11.38 o 
   4   7   1     4851.37     5240.35    148.79 o 
   5   7   1      908.90      934.64     80.95 o 
   6   7   1       34.73       42.65     39.48 o 
   7   7   1     2560.12     2152.20    145.30 o 
   8   7   1     3121.96     3423.54    185.12 o 
   9   7   1      678.03      742.05    101.16 o 
  10   7   1      381.88      435.29     90.25 o 
  -6   8   1      108.85      169.83     67.31 o 
  -5   8   1        5.20       27.07     40.97 o 
  -4   8   1     1874.31     2053.95    110.37 o 
  -3   8   1     2144.89     2223.80    109.25 o 
  -2   8   1     1300.33     1295.74     73.82 o 
  -1   8   1       28.23       33.43     17.25 o 
   0   8   1     1208.51     1291.80     52.49 o 
   1   8   1     2050.50     2039.84     60.91 o 
   2   8   1        3.79        8.60     10.44 o 
   3   8   1     1856.84     1773.57     59.76 o 
   4   8   1     5657.23     5640.13     82.91 o 
   5   8   1    10960.88    10996.43    299.36 o 
   6   8   1     2785.72     2811.07    163.34 o 
   7   8   1       14.36       33.95     48.18 o 
   8   8   1      669.17      633.82     96.60 o 
   9   8   1      329.05      468.08     95.11 o 
  -5   9   1      404.05      399.37     89.72 o 
  -4   9   1      145.26      178.31     50.33 o 
  -3   9   1     4820.56     5123.57    167.14 o 
  -2   9   1     2708.85     2915.04     97.24 o 
  -1   9   1      463.07      443.82     43.80 o 
   0   9   1      758.87      769.59     53.82 o 
   1   9   1     1890.99     2014.36     66.21 o 
   2   9   1     2763.62     2569.71     69.93 o 
   3   9   1     1378.12     1354.06     68.73 o 
   4   9   1       15.27       16.92     26.28 o 
   5   9   1      685.70      508.42     87.03 o 
   6   9   1     1418.86     1271.82    120.64 o 
   7   9   1      374.41      344.80     81.84 o 
   8   9   1      919.48     1211.72    127.08 o 
   9   9   1      324.37      456.44     92.46 o 
  -4  10   1     1353.40     1527.75    103.75 o 
  -3  10   1       18.52       40.87     32.18 o 
  -2  10   1     2098.26     1948.88    101.97 o 
  -1  10   1       64.81       87.57     22.41 o 
   0  10   1       74.53       58.42     20.87 o 
   1  10   1     1050.54      978.47     65.27 o 
   2  10   1     2543.55     2926.07    142.25 o 
   3  10   1     3417.36     3335.46    156.72 o 
   4  10   1      512.59      447.94     48.49 o 
   5  10   1        1.00       22.36     40.34 o 
   6  10   1      356.04      312.29     78.04 o 
   7  10   1       44.40       45.49     46.01 o 
   8  10   1        2.56       18.08     43.90 o 
   9  10   1      202.96      170.45     78.18 o 
  -3  11   1        4.74       -7.28     34.47 o 
  -2  11   1      317.06      235.17     74.33 o 
  -1  11   1      880.38     1100.31    113.86 o 
   0  11   1      527.12      563.24    103.14 o 
   1  11   1      957.02      966.39    150.21 o 
   2  11   1      956.15      981.63     67.01 o 
   3  11   1       72.21       31.48     46.35 o 
   4  11   1       28.65       58.66     41.93 o 
   5  11   1      468.45      513.08     92.75 o 
   6  11   1       57.83       91.84     52.89 o 
   7  11   1       27.55       47.17     50.25 o 
   8  11   1      505.50      436.06    105.20 o 
  -1  12   1       23.35       12.93     39.24 o 
   0  12   1       15.07       38.23     39.24 o 
   1  12   1      206.63      155.37     39.96 o 
   2  12   1      376.75      406.29     79.43 o 
   3  12   1      204.69      185.02     56.35 o 
   4  12   1       11.86      -36.35     37.07 o 
   5  12   1       87.43      171.75     64.05 o 
   1  13   1       30.71       66.26     41.11 o 
   2  13   1       18.88       13.94     33.22 o 
   3  13   1      150.86      108.57     49.62 o 
   4  13   1      257.79      209.59     65.63 o 
   5  13   1       90.33       33.61     30.44 o 
  -4 -13   2     1253.26     1434.67    130.49 o 
  -3 -13   2      276.58      431.70     99.17 o 
  -2 -13   2      304.24      354.30     58.83 o 
  -6 -12   2       63.87      -12.16     26.78 o 
  -5 -12   2        3.47       24.52     44.24 o 
  -4 -12   2      883.96      823.82    100.20 o 
  -3 -12   2      856.50      900.55    197.50 o 
  -2 -12   2        0.76       12.97     25.58 o 
  -1 -12   2      302.91      340.86     50.45 o 
   0 -12   2     2703.69     2807.18    177.47 o 
   1 -12   2     2532.45     2607.69    179.73 o 
  -6 -11   2     1000.12     1180.22    125.69 o 
  -5 -11   2      751.70      886.22    109.65 o 
  -4 -11   2       12.00        1.75     20.03 o 
  -3 -11   2     1514.70     1547.30     98.76 o 
  -2 -11   2     1197.22     1246.98    106.81 o 
  -1 -11   2       22.48        6.39     22.98 o 
   0 -11   2      612.74      611.27     84.29 o 
   1 -11   2      652.76      709.98     95.01 o 
   2 -11   2      508.09      549.10    103.91 o 
   3 -11   2      104.56       52.41     46.11 o 
  -8 -10   2      875.68      811.67    108.91 o 
  -7 -10   2      118.21       75.92     60.29 o 
  -6 -10   2      103.83      127.42     55.25 o 
  -5 -10   2       25.42       30.92     37.31 o 
  -4 -10   2       17.04       -2.64     20.06 o 
  -3 -10   2      278.86      332.69     47.61 o 
  -2 -10   2     5897.24     6472.41    161.28 o 
  -1 -10   2     1106.26      977.20     64.30 o 
   0 -10   2      700.58      720.41     56.96 o 
   1 -10   2        7.97       -4.14     28.80 o 
   2 -10   2      110.50      178.48     58.47 o 
   3 -10   2        8.03       17.27     51.26 o 
   4 -10   2      139.08      162.84     55.15 o 
  -9  -9   2      787.62      667.14    118.76 o 
  -8  -9   2      309.91      236.47     75.92 o 
  -7  -9   2      106.09       74.48     50.39 o 
  -6  -9   2      297.70      104.82     48.95 o 
  -5  -9   2     2524.01     2620.62    161.12 o 
  -4  -9   2      532.35      633.15     81.11 o 
  -3  -9   2     1231.22     1065.93     67.89 o 
  -2  -9   2      114.76      104.55     31.94 o 
  -1  -9   2      449.40      478.80     49.61 o 
   0  -9   2      548.25      536.76     48.80 o 
   1  -9   2       41.47       20.60     16.36 o 
   2  -9   2      229.02      136.90     36.36 o 
   3  -9   2       31.19       23.13     22.38 o 
   4  -9   2      596.26      582.28     65.34 o 
   5  -9   2     1309.04     1399.03     98.05 o 
  -9  -8   2       16.36      -32.84     32.84 o 
  -8  -8   2      448.95      413.89     87.12 o 
  -7  -8   2       11.23       45.92     39.33 o 
  -6  -8   2      113.46      115.25     56.64 o 
  -5  -8   2      103.33       89.53     47.31 o 
  -4  -8   2     1310.99     1144.84    100.11 o 
  -3  -8   2        7.31        2.26     28.13 o 
  -2  -8   2      647.72      611.89     49.82 o 
  -1  -8   2     1174.09     1179.85     44.75 o 
   0  -8   2      296.91      287.07     48.48 o 
   1  -8   2       35.03       65.23     17.71 o 
   2  -8   2     2334.93     2513.02    103.52 o 
   3  -8   2     3760.97     3805.87    135.96 o 
   4  -8   2      202.63      279.85     50.55 o 
   5  -8   2      201.96      127.08     42.68 o 
   6  -8   2      136.97       86.12     71.26 o 
  -9  -7   2       10.08      -33.56     33.56 o 
  -8  -7   2       47.11       93.14     50.05 o 
  -7  -7   2       85.32       52.99     45.97 o 
  -6  -7   2     1243.64     1164.21    106.84 o 
  -5  -7   2     7345.89     7179.72    238.05 o 
  -4  -7   2     3598.65     3312.04    153.77 o 
  -3  -7   2     1986.96     1751.87    108.52 o 
  -2  -7   2     1083.70      977.47     29.22 o 
  -1  -7   2     1288.99     1386.68     57.67 o 
   0  -7   2     4547.88     4887.01     88.89 o 
   1  -7   2       41.54       68.22     16.34 o 
   2  -7   2      276.36      300.89     29.18 o 
   3  -7   2     8300.37     7899.14    185.06 o 
   4  -7   2     3602.48     3708.22    138.14 o 
   5  -7   2       98.47       87.81     33.94 o 
   6  -7   2      328.38      324.09     58.43 o 
   7  -7   2      379.13      315.71     82.32 o 
 -10  -6   2      544.51      680.27     99.39 o 
  -9  -6   2      560.80      539.10    101.02 o 
  -8  -6   2     1355.52     1393.90    121.50 o 
  -7  -6   2     2411.23     2313.86    146.89 o 
  -6  -6   2      451.16      522.46     75.06 o 
  -5  -6   2       97.65      121.79     43.85 o 
  -4  -6   2     3673.14     3861.14    159.44 o 
  -3  -6   2     2306.41     2569.27    121.07 o 
  -2  -6   2       15.76       51.64     26.01 o 
  -1  -6   2     4643.83     4153.59     68.30 o 
   0  -6   2    21891.39    21986.31    182.59 o 
   1  -6   2    12647.30    12473.30    138.86 o 
   2  -6   2      253.22      242.16     25.04 o 
   3  -6   2      523.99      471.23     51.79 o 
   4  -6   2      679.82      665.67     62.57 o 
   5  -6   2      837.45      753.59     72.58 o 
   6  -6   2       99.80       77.94     34.48 o 
   7  -6   2      546.59      507.75    101.69 o 
 -10  -5   2      438.41      341.96     80.20 o 
  -9  -5   2      104.74      153.67     54.72 o 
  -8  -5   2     3376.00     3611.26    181.75 o 
  -7  -5   2     8610.08     8684.68    195.50 o 
  -6  -5   2     3209.90     3326.95    202.35 o 
  -5  -5   2      657.64      630.55     38.84 o 
  -4  -5   2      292.79      280.51     51.28 o 
  -3  -5   2     7640.89     7077.74    189.20 o 
  -2  -5   2     4617.14     5156.23    156.75 o 
  -1  -5   2      686.56      810.85     32.74 o 
   0  -5   2     5989.92     6191.75     86.24 o 
   1  -5   2    13361.92    13615.24    133.75 o 
   2  -5   2        6.58       16.54     10.72 o 
   3  -5   2     1798.33     1526.21     74.42 o 
   4  -5   2      832.84      624.00     56.01 o 
   5  -5   2      934.44      908.14     74.64 o 
   6  -5   2     1684.94     1669.11     97.58 o 
   7  -5   2      183.42      143.57     56.93 o 
   8  -5   2        8.69       82.27     44.62 o 
 -10  -4   2     2264.31     2545.37    159.83 o 
  -9  -4   2     2309.60     2399.09    105.41 o 
  -8  -4   2      210.53      239.52     41.36 o 
  -7  -4   2      907.05      825.16     57.11 o 
  -6  -4   2       99.76       95.85     25.37 o 
  -5  -4   2      565.07      488.38     36.14 o 
  -4  -4   2     1204.81     1051.54     43.95 o 
  -3  -4   2    13000.67    13158.15    251.37 o 
  -2  -4   2    12031.17    11258.67    210.60 o 
  -1  -4   2     6526.15     6647.27     72.14 o 
   0  -4   2       98.43      148.64     23.86 o 
   1  -4   2       52.26       75.19     16.99 o 
   2  -4   2      562.30      510.55     31.20 o 
   3  -4   2      210.46      192.58     32.60 o 
   4  -4   2        8.24       13.53     22.17 o 
   5  -4   2     1196.97     1303.18     78.66 o 
   6  -4   2      373.45      381.09     70.78 o 
   7  -4   2      168.11      206.22     64.29 o 
   8  -4   2        0.20      -18.13     30.87 o 
 -10  -3   2     1473.00     1441.84    127.03 o 
  -9  -3   2      730.18      724.23     60.71 o 
  -8  -3   2      311.38      398.62     86.96 o 
  -7  -3   2       37.52       24.92     21.29 o 
  -6  -3   2      684.08      523.63     43.79 o 
  -5  -3   2     1247.22     1071.16     74.36 o 
  -4  -3   2     2858.51     2920.41    100.97 o 
  -3  -3   2     5111.60     5208.06     85.40 o 
  -2  -3   2      123.54      175.10     12.72 o 
  -1  -3   2     1743.85     1308.70     59.53 o 
   0  -3   2    12937.71    14229.29    117.14 o 
   1  -3   2      283.65      574.17     22.17 o 
   2  -3   2      367.73      400.02     69.72 o 
   3  -3   2       22.23       64.15     34.19 o 
   4  -3   2     2402.54     2219.34     86.00 o 
   5  -3   2     6614.08     6261.55    157.33 o 
   6  -3   2     6573.28     6579.03    249.31 o 
   7  -3   2      687.14      667.00     94.24 o 
   8  -3   2      129.04       46.83     42.46 o 
   9  -3   2      162.43        8.03     32.84 o 
 -10  -2   2       17.81      -26.25     29.19 o 
  -9  -2   2        4.93       -0.47     20.91 o 
  -8  -2   2      450.43      434.56     49.83 o 
  -7  -2   2      280.84      257.95     62.99 o 
  -6  -2   2      363.80      382.13     49.19 o 
  -5  -2   2      777.93      753.63     48.13 o 
  -4  -2   2     4563.98     4871.30    171.85 o 
  -3  -2   2     1226.27     1354.26     47.58 o 
  -2  -2   2    26958.76    31638.08    221.32 o 
  -1  -2   2      317.52      221.65     11.02 o 
   0  -2   2     8903.55     9621.85     85.15 o 
   1  -2   2     5141.61     6000.84     92.76 o 
   2  -2   2    30500.41    30855.04    256.28 o 
   3  -2   2     4972.14     3878.53     94.57 o 
   4  -2   2      203.01      118.30     13.42 o 
   5  -2   2      137.27      218.29     18.29 o 
   6  -2   2     1016.25      998.38     99.24 o 
   7  -2   2     2563.89     2407.04    158.77 o 
   8  -2   2       22.46        5.39     28.27 o 
 -10  -1   2        5.79       71.26     39.62 o 
  -9  -1   2       67.01       45.05     35.73 o 
  -8  -1   2       78.18       95.13     28.20 o 
  -7  -1   2      307.61      265.31     41.51 o 
  -6  -1   2     3932.70     3837.06    111.23 o 
  -5  -1   2     8371.11     8660.26    159.90 o 
  -4  -1   2     4957.88     4273.82    103.83 o 
  -3  -1   2     3921.79     3393.20     76.07 o 
  -2  -1   2     5174.38     5236.29    107.56 o 
  -1  -1   2     7596.70     8166.81     80.79 o 
   0  -1   2     2835.57     2860.28     64.89 o 
   1  -1   2     1480.59     1319.50     35.28 o 
   2  -1   2    20796.13    22270.71    290.39 o 
   3  -1   2    36356.09    37326.87    351.11 o 
   4  -1   2     4045.11     3889.52     61.97 o 
   5  -1   2     1642.71     1741.65     53.49 o 
   6  -1   2      457.49      454.87     33.34 o 
   7  -1   2     1648.65     1933.57    138.14 o 
   8  -1   2     2071.20     2215.24    158.29 o 
   9  -1   2        9.66       76.84     38.90 o 
  -9   0   2      696.66      614.06     90.68 o 
  -8   0   2     3020.75     2848.76    109.28 o 
  -7   0   2     1265.71     1202.05     69.30 o 
  -6   0   2       74.70       66.96     21.74 o 
  -5   0   2     1854.98     1865.94     71.95 o 
  -4   0   2     4333.51     4396.20    111.53 o 
  -3   0   2     1517.32     1613.86     95.71 o 
  -2   0   2      101.88       79.72     21.16 o 
  -1   0   2     8114.07     7703.09    117.95 o 
   0   0   2    47028.18    48082.08    378.98 o 
   1   0   2     6704.17     5986.09     49.77 o 
   2   0   2     9188.43    10525.70     80.07 o 
   3   0   2      803.74      784.90     25.42 o 
   4   0   2     4173.47     4484.37    115.18 o 
   5   0   2       45.67      123.59     20.19 o 
   6   0   2     1588.78     1405.72     58.17 o 
   7   0   2     1193.25     1107.67    102.61 o 
   8   0   2     2142.89     2038.25    148.24 o 
   9   0   2      974.84      708.01     94.24 o 
  10   0   2       35.83       42.31     35.24 o 
  -9   1   2      307.02      282.48     75.59 o 
  -8   1   2     3317.04     3324.93    195.69 o 
  -7   1   2     4782.72     4762.60    133.00 o 
  -6   1   2     2900.05     2900.99    163.86 o 
  -5   1   2       45.58       52.47     19.88 o 
  -4   1   2     2280.25     2002.19    111.41 o 
  -3   1   2     7616.46     7926.53    190.31 o 
  -2   1   2     6064.52     6218.03    144.20 o 
  -1   1   2     3483.83     4076.45     96.60 o 
   0   1   2    11906.34    12769.73     86.40 o 
   1   1   2    15539.74    17625.95    130.65 o 
   2   1   2      341.38      161.84     31.21 o 
   3   1   2     1577.89     1312.65     41.04 o 
   4   1   2      660.69      436.70     54.07 o 
   5   1   2     4440.76     4115.81     93.12 o 
   6   1   2     3496.16     3524.76    169.87 o 
   7   1   2      466.60      427.35     41.09 o 
   8   1   2      721.91      631.13     85.15 o 
   9   1   2       18.36       61.26     37.94 o 
  10   1   2       23.44       -6.78     27.98 o 
  -8   2   2       13.25       21.25     38.23 o 
  -7   2   2      502.60      555.06     87.03 o 
  -6   2   2      177.03      214.44     34.74 o 
  -5   2   2       41.04       42.83     22.91 o 
  -4   2   2      973.58      727.67     73.90 o 
  -3   2   2    12979.77    12514.43    259.88 o 
  -2   2   2    17821.84    17321.59    271.09 o 
  -1   2   2     5297.17     5776.49    130.01 o 
   0   2   2     5556.57     6435.26     82.73 o 
   1   2   2     5511.35     6789.02     68.04 o 
   2   2   2     2254.06     2791.52     67.07 o 
   3   2   2       71.48       28.05     12.38 o 
   4   2   2      654.39      669.06     36.85 o 
   5   2   2      267.64      265.89     30.63 o 
   6   2   2      313.15      353.08     36.41 o 
   7   2   2      147.40       87.90     28.56 o 
   8   2   2      112.50       71.09     43.37 o 
   9   2   2      325.59      289.94     67.70 o 
  10   2   2       19.64       -7.16     23.37 o 
  -8   3   2        0.89      -31.83     31.83 o 
  -7   3   2      450.91      571.22     92.41 o 
  -6   3   2     1367.27     1428.90     70.12 o 
  -5   3   2      600.35      571.65     75.49 o 
  -4   3   2     3891.20     4258.49    176.61 o 
  -3   3   2     1073.01     1063.10     83.23 o 
  -2   3   2       51.18       81.02     26.64 o 
  -1   3   2     1164.05     1063.67     34.06 o 
   0   3   2     4434.54     3745.27     55.41 o 
   1   3   2      726.86      661.01     18.73 o 
   2   3   2       94.22      128.17     17.74 o 
   3   3   2     4354.01     4423.29    120.40 o 
   4   3   2     3711.90     3661.29     85.95 o 
   5   3   2    15922.77    15680.22    195.39 o 
   6   3   2     4386.92     4225.98    109.00 o 
   7   3   2       62.06       22.37     24.69 o 
   8   3   2       18.13       29.35     22.55 o 
   9   3   2      428.56      436.92     70.82 o 
  10   3   2     1085.06     1029.29    112.03 o 
  -8   4   2      150.68       64.33     44.09 o 
  -7   4   2       84.35      124.82     52.17 o 
  -6   4   2       20.99       81.26     50.15 o 
  -5   4   2       41.09       39.52     38.08 o 
  -4   4   2       44.84       20.00     29.67 o 
  -3   4   2     1802.13     1811.21    110.83 o 
  -2   4   2     3888.92     3973.52    102.13 o 
  -1   4   2      248.06      191.94     20.59 o 
   0   4   2     2613.27     2950.63     79.80 o 
   1   4   2     5502.45     5861.72     61.12 o 
   2   4   2    13811.08    13700.52    119.29 o 
   3   4   2    10438.45    10298.71    134.01 o 
   4   4   2      442.78      274.64     27.84 o 
   5   4   2        8.90       20.46     15.73 o 
   6   4   2     2837.34     2943.98     93.03 o 
   7   4   2      110.47      125.84     31.34 o 
   8   4   2     1169.09     1215.45     73.69 o 
   9   4   2     2659.13     3047.68    116.18 o 
  10   4   2     2062.40     2266.78    159.20 o 
  -8   5   2        0.73       41.78     44.33 o 
  -7   5   2      430.39      341.00     91.55 o 
  -6   5   2     3052.98     3424.17    208.05 o 
  -5   5   2     4204.99     4180.07    207.81 o 
  -4   5   2      956.04      909.33    105.92 o 
  -3   5   2     3429.46     3282.26    112.19 o 
  -2   5   2      253.93      255.93     27.15 o 
  -1   5   2     5624.15     5682.57    112.43 o 
   0   5   2        9.46       33.36     21.35 o 
   1   5   2      255.57      249.60     20.94 o 
   2   5   2    18299.86    19345.31    135.78 o 
   3   5   2    21507.42    21122.84    208.61 o 
   4   5   2     3104.65     2982.50     80.21 o 
   5   5   2      160.43      153.61     26.94 o 
   6   5   2     2022.33     2124.34    106.41 o 
   7   5   2     2836.26     2888.88    100.68 o 
   8   5   2     2148.31     2308.18     99.51 o 
   9   5   2        1.24       -9.16     21.79 o 
  10   5   2       78.02       43.95     36.98 o 
  -7   6   2     1037.60     1153.01    131.50 o 
  -6   6   2      116.70      113.52     55.68 o 
  -5   6   2      713.35      648.29     97.56 o 
  -4   6   2     1648.23     1878.95    141.99 o 
  -3   6   2      140.49      143.67     40.87 o 
  -2   6   2       79.54       77.97     20.66 o 
  -1   6   2    12860.89    12864.83    150.20 o 
   0   6   2    13770.12    13400.17    145.04 o 
   1   6   2     5627.29     5330.03     84.89 o 
   2   6   2      100.95       78.21     14.52 o 
   3   6   2      840.46      910.96     34.88 o 
   4   6   2     1754.76     1763.42     63.04 o 
   5   6   2      961.85      850.20     50.27 o 
   6   6   2     2008.49     2096.77     82.30 o 
   7   6   2     1490.00     1480.50     87.12 o 
   8   6   2     3111.79     3240.75    117.18 o 
   9   6   2     1413.02     1377.07    121.26 o 
  10   6   2        6.92      -32.94     32.94 o 
  -6   7   2     1065.58     1066.03    125.98 o 
  -5   7   2       71.87      106.74     54.28 o 
  -4   7   2     1594.93     1723.94    140.45 o 
  -3   7   2     2089.52     2189.28    168.43 o 
  -2   7   2      424.97      394.45     40.17 o 
  -1   7   2       16.63       13.04     14.82 o 
   0   7   2     5007.61     5128.97     95.50 o 
   1   7   2     4560.51     4797.06     87.53 o 
   2   7   2      425.04      351.04     26.01 o 
   3   7   2     1026.15      940.03     40.09 o 
   4   7   2     1649.61     1604.28     68.57 o 
   5   7   2     1474.61     1457.84     64.28 o 
   6   7   2     1284.57     1251.48     64.54 o 
   7   7   2     1773.16     1751.20     86.19 o 
   8   7   2      206.95      302.82     76.88 o 
   9   7   2       11.03      -35.48     35.48 o 
  10   7   2       67.05      168.48     63.18 o 
  -6   8   2      164.51      143.91     72.51 o 
  -5   8   2       12.28       -0.10     41.49 o 
  -4   8   2     1149.33     1306.25    129.39 o 
  -3   8   2     2644.10     2885.12    121.99 o 
  -2   8   2     2663.72     2753.97    132.76 o 
  -1   8   2     1695.89     1582.76     61.43 o 
   0   8   2      300.38      247.81     31.57 o 
   1   8   2      736.42      736.26     38.76 o 
   2   8   2       32.02       58.57     37.44 o 
   3   8   2      348.01      273.50     24.93 o 
   4   8   2      141.95      139.20     17.06 o 
   5   8   2       96.98      139.29     51.11 o 
   6   8   2      458.40      414.52     79.05 o 
   7   8   2      362.84      358.93     80.39 o 
   8   8   2      279.14      299.94     76.26 o 
   9   8   2        8.59       37.17     46.26 o 
  10   8   2       96.64      178.67     85.78 o 
  -5   9   2      213.42      344.36     94.43 o 
  -4   9   2      983.50      864.61    113.47 o 
  -3   9   2      113.50      118.14     37.16 o 
  -2   9   2      107.68       97.30     24.52 o 
  -1   9   2      504.02      489.83     43.95 o 
   0   9   2      303.45      252.32     52.64 o 
   1   9   2        5.43        4.94     16.35 o 
   2   9   2       44.51       25.24     14.75 o 
   3   9   2      175.78      169.81     23.92 o 
   4   9   2     3959.23     4164.99    115.80 o 
   5   9   2     4585.21     4772.78    206.95 o 
   6   9   2     1261.02     1167.72    115.64 o 
   7   9   2       34.88       -1.63     40.24 o 
   8   9   2        0.12      -37.12     37.12 o 
   9   9   2      525.57      478.99     95.73 o 
  -4  10   2       75.87      154.20     66.45 o 
  -3  10   2     1285.75     1210.83     89.43 o 
  -2  10   2       55.48       40.70     28.82 o 
  -1  10   2       88.29       81.97     21.36 o 
   0  10   2       74.84       50.35     20.04 o 
   1  10   2      851.83      847.20     51.68 o 
   2  10   2     5709.62     6071.11    303.71 o 
   3  10   2     1710.16     1944.22     93.01 o 
   4  10   2       12.34        0.43     37.31 o 
   5  10   2      800.66      719.07     95.68 o 
   6  10   2     1171.06     1102.81    113.57 o 
   7  10   2       36.31       -8.56     41.30 o 
   8  10   2      397.43      493.76     94.82 o 
   9  10   2     1223.49     1346.16    149.44 o 
  -3  11   2       50.78      109.67     54.14 o 
  -2  11   2      572.86      506.44     64.32 o 
  -1  11   2      364.13      549.13     60.28 o 
   0  11   2      163.69      145.79     32.98 o 
   1  11   2      216.88      193.89     37.70 o 
   2  11   2     3212.96     3348.73    174.49 o 
   3  11   2     3944.83     3913.07    191.37 o 
   4  11   2        6.25       12.55     30.68 o 
   5  11   2      405.12      383.17     83.61 o 
   6  11   2      814.93      920.53    109.72 o 
   7  11   2     1286.58     1337.89    132.13 o 
   8  11   2      354.54      267.96     82.36 o 
  -1  12   2     3171.12     3673.76    211.95 o 
   0  12   2     2786.37     3110.82    167.37 o 
   1  12   2      998.10     1207.01    109.10 o 
   2  12   2        5.03      -27.41     27.41 o 
   3  12   2      988.77      637.33     91.31 o 
   4  12   2      160.22      155.79     60.54 o 
   5  12   2      226.14      243.25     72.70 o 
   6  12   2      218.64       19.23     45.00 o 
   1  13   2      193.23      176.94     54.14 o 
   2  13   2      104.27      234.54     60.29 o 
   3  13   2      369.87      494.48     93.90 o 
   4  13   2      561.09      290.03     71.26 o 
  -5 -12   3      649.40      665.75     64.64 o 
  -4 -12   3       81.82      112.04     35.13 o 
  -3 -12   3       86.27       84.46     41.98 o 
  -2 -12   3       33.65       83.73     28.66 o 
  -1 -12   3        4.86       31.25     37.12 o 
   0 -12   3      266.87      301.81     71.69 o 
   1 -12   3      111.72       64.72     46.35 o 
  -7 -11   3       30.43      -14.71     25.63 o 
  -6 -11   3      127.32      117.03     61.45 o 
  -5 -11   3      365.08      446.27     56.33 o 
  -4 -11   3        5.76       39.31     22.60 o 
  -3 -11   3       89.72       89.92     44.16 o 
  -2 -11   3      117.89      153.10     35.34 o 
  -1 -11   3      862.21      850.17     64.27 o 
   0 -11   3     1993.50     2139.46    153.19 o 
   1 -11   3     2593.48     2833.24    180.40 o 
   2 -11   3      592.03      646.46     92.75 o 
   3 -11   3       65.03       59.04     52.12 o 
  -8 -10   3      196.47      223.58     72.80 o 
  -7 -10   3      804.41      551.93    100.88 o 
  -6 -10   3      487.95      435.48     87.22 o 
  -5 -10   3     1368.94     1168.16    115.73 o 
  -4 -10   3       18.71       12.33     23.23 o 
  -3 -10   3     3467.84     3160.21    171.51 o 
  -2 -10   3     3514.49     3484.95    120.51 o 
  -1 -10   3      279.22      364.02     85.66 o 
   0 -10   3       40.26        5.46     21.67 o 
   1 -10   3      638.71      608.82     84.05 o 
   2 -10   3     1267.38     1305.62    124.44 o 
   3 -10   3        0.03        8.61     35.82 o 
   4 -10   3      137.79      171.41     68.08 o 
  -8  -9   3     1083.21     1260.81    127.03 o 
  -7  -9   3       10.24      -26.49     33.47 o 
  -6  -9   3      406.28      403.31     81.35 o 
  -5  -9   3      429.53      268.73     68.57 o 
  -4  -9   3        0.88        9.52     32.02 o 
  -3  -9   3     2681.43     2869.63    107.30 o 
  -2  -9   3    13228.81    13536.28    227.48 o 
  -1  -9   3     5460.57     5710.12    143.47 o 
   0  -9   3      298.85      199.42     36.31 o 
   1  -9   3        7.25       29.91     35.24 o 
   2  -9   3     1459.60     1407.84     80.27 o 
   3  -9   3     1981.76     2118.91    102.94 o 
   4  -9   3       37.14       13.11     24.89 o 
   5  -9   3      240.31      201.96     46.08 o 
  -9  -8   3      441.86      470.39     95.11 o 
  -8  -8   3      256.50      432.21     93.18 o 
  -7  -8   3       32.80       53.03     43.66 o 
  -6  -8   3     2160.85     2055.32    144.53 o 
  -5  -8   3     8908.52     9022.23    281.14 o 
  -4  -8   3     3835.11     3512.21    167.52 o 
  -3  -8   3      773.63      722.15     80.87 o 
  -2  -8   3       16.03       19.15     22.27 o 
  -1  -8   3      533.34      553.05     47.76 o 
   0  -8   3       24.68        4.18     13.57 o 
   1  -8   3     2361.75     2033.88     63.80 o 
   2  -8   3      804.02      973.90    128.21 o 
   3  -8   3     5091.08     5100.31    152.82 o 
   4  -8   3     1995.05     1892.87    100.02 o 
   5  -8   3        2.94       19.16     26.27 o 
   6  -8   3       32.91       57.96     29.49 o 
  -9  -7   3      200.48      298.73     74.24 o 
  -8  -7   3      332.71      287.77     77.80 o 
  -7  -7   3      794.18      751.24     94.24 o 
  -6  -7   3       99.74       82.70     45.25 o 
  -5  -7   3     1842.19     1772.74    121.98 o 
  -4  -7   3     3777.37     3731.46    166.70 o 
  -3  -7   3       25.93       28.42     32.17 o 
  -2  -7   3      123.06      113.95     38.71 o 
  -1  -7   3       64.83       42.63     11.16 o 
   0  -7   3      397.22      391.34     28.17 o 
   1  -7   3     2608.68     2566.86     66.23 o 
   2  -7   3      936.01      865.32     69.46 o 
   3  -7   3     1393.84     1378.22     81.60 o 
   4  -7   3       13.42       22.27     26.30 o 
   5  -7   3      251.58      306.61     53.12 o 
   6  -7   3      439.12      433.38     65.61 o 
   7  -7   3      367.27      371.15     86.07 o 
  -9  -6   3       15.21       88.62     49.43 o 
  -8  -6   3     1810.29     2097.49    148.19 o 
  -7  -6   3     2304.24     2104.41    145.59 o 
  -6  -6   3     3998.22     3766.56    178.14 o 
  -5  -6   3      903.49      940.25     91.74 o 
  -4  -6   3      144.50      236.23     51.54 o 
  -3  -6   3      412.07      378.02     57.99 o 
  -2  -6   3      624.51      456.88     53.80 o 
  -1  -6   3       13.40       35.21      8.48 o 
   0  -6   3     1295.94     1345.53     42.62 o 
   1  -6   3     1571.23     1628.92     49.50 o 
   2  -6   3      711.48      630.20     33.20 o 
   3  -6   3     2064.10     2084.17     90.40 o 
   4  -6   3     1499.03     1465.58     84.38 o 
   5  -6   3      501.88      534.85     59.24 o 
   6  -6   3      203.90      139.81     39.45 o 
   7  -6   3     1261.34     1359.30     97.10 o 
 -10  -5   3      138.87      126.02     57.75 o 
  -9  -5   3     1911.16     2128.26    151.41 o 
  -8  -5   3      715.24      704.31     89.91 o 
  -7  -5   3       31.05       80.20     40.97 o 
  -6  -5   3       33.98       44.70     18.23 o 
  -5  -5   3      381.52      324.30     30.50 o 
  -4  -5   3       93.78       34.70     11.60 o 
  -3  -5   3       42.95       68.61     32.79 o 
  -2  -5   3     1252.29     1283.74     80.92 o 
  -1  -5   3     8641.23     9417.46     93.65 o 
   0  -5   3    15502.09    15176.55    181.00 o 
   1  -5   3     6553.01     6080.94     86.83 o 
   2  -5   3     1535.06     1450.79     42.34 o 
   3  -5   3      996.28      913.48     58.92 o 
   4  -5   3      426.01      355.34     45.21 o 
   5  -5   3     3294.74     2903.30    117.80 o 
   6  -5   3       40.01       66.11     32.45 o 
   7  -5   3      978.23     1046.41    116.21 o 
   8  -5   3     2162.35     2232.07    175.79 o 
 -10  -4   3      155.47       84.05     46.64 o 
  -9  -4   3       14.27        6.01     36.01 o 
  -8  -4   3      911.50     1062.70     85.08 o 
  -7  -4   3      263.47      233.53     61.62 o 
  -6  -4   3       34.58       12.71     16.34 o 
  -5  -4   3     3628.04     3721.64     95.61 o 
  -4  -4   3     2810.70     3095.80     86.81 o 
  -3  -4   3     6777.18     6538.51    327.78 o 
  -2  -4   3    11378.58    11669.92    221.75 o 
  -1  -4   3      685.14      529.14     46.64 o 
   0  -4   3      778.07      866.65     34.47 o 
   1  -4   3     1918.18     1888.50     44.35 o 
   2  -4   3      698.26      601.09     25.33 o 
   3  -4   3       61.85       32.99     18.61 o 
   4  -4   3     4492.16     4355.27    125.62 o 
   5  -4   3     8988.25     9484.06    202.31 o 
   6  -4   3     7143.66     7291.68    191.44 o 
   7  -4   3        2.99        9.86     34.57 o 
   8  -4   3        3.99       19.76     40.39 o 
 -10  -3   3     1206.83     1441.60    120.69 o 
  -9  -3   3      919.58     1130.40     75.41 o 
  -8  -3   3     1434.59     1643.01     84.39 o 
  -7  -3   3      316.81      250.65     49.84 o 
  -6  -3   3      924.99      844.62     84.26 o 
  -5  -3   3      863.39      866.51     50.76 o 
  -4  -3   3      533.20      653.67     40.90 o 
  -3  -3   3    10661.59    10342.74    130.82 o 
  -2  -3   3    24688.55    24562.65    314.70 o 
  -1  -3   3    10873.95    10649.18    182.23 o 
   0  -3   3     2366.79     2324.14     65.03 o 
   1  -3   3      367.03      513.86     21.50 o 
   2  -3   3    13374.27    14285.04    109.71 o 
   3  -3   3     3322.10     3283.72     93.65 o 
   4  -3   3      359.90      362.27     41.87 o 
   5  -3   3     1157.31     1126.90     71.12 o 
   6  -3   3     3483.00     3107.59    121.48 o 
   7  -3   3      129.78      231.71     65.34 o 
   8  -3   3      995.30     1011.94    116.84 o 
   9  -3   3      180.11        7.55     26.93 o 
 -10  -2   3      778.64      741.14     95.54 o 
  -9  -2   3      418.94      485.25     56.96 o 
  -8  -2   3      602.07      678.44     60.01 o 
  -7  -2   3      106.97      103.39     46.71 o 
  -6  -2   3    10077.15    10508.27    239.47 o 
  -5  -2   3    20132.11    21001.91    585.42 o 
  -4  -2   3    16119.64    16784.73    201.89 o 
  -3  -2   3     1335.52     1204.48     46.72 o 
  -2  -2   3      457.21      409.30     66.31 o 
  -1  -2   3     4686.80     5667.20     67.15 o 
   0  -2   3      575.20      508.11     20.98 o 
   1  -2   3     3788.88     3695.30     48.32 o 
   2  -2   3    12594.66    12792.92    155.59 o 
   3  -2   3    15353.67    15419.86    198.22 o 
   4  -2   3     5649.77     5728.32    130.30 o 
   5  -2   3     1216.67     1250.60    106.43 o 
   6  -2   3      254.93      292.05     67.12 o 
   7  -2   3        6.17      -24.14     24.14 o 
   8  -2   3      114.67       63.08     41.21 o 
   9  -2   3      102.59       90.68     45.97 o 
  -9  -1   3      344.01      320.23     73.71 o 
  -8  -1   3     1081.58     1127.83     72.73 o 
  -7  -1   3      878.95      951.17     63.72 o 
  -6  -1   3       80.33      105.79     27.50 o 
  -5  -1   3     6086.31     6096.27    133.07 o 
  -4  -1   3     5683.92     5882.53    118.11 o 
  -3  -1   3      201.05      231.57     32.41 o 
  -2  -1   3     5418.28     5434.45     85.53 o 
  -1  -1   3     5995.43     6214.81    100.97 o 
   0  -1   3    18411.56    21866.65    216.18 o 
   1  -1   3     2407.67     2481.14     50.75 o 
   2  -1   3     1106.23     1002.38     39.81 o 
   3  -1   3      695.00      521.75     35.33 o 
   4  -1   3       50.42       40.96     17.00 o 
   5  -1   3     5526.10     5467.19    112.85 o 
   6  -1   3      237.45      226.56     57.03 o 
   7  -1   3      361.03      319.17     72.03 o 
   8  -1   3      106.76       72.32     43.13 o 
   9  -1   3     1457.13     1371.25    133.38 o 
  -9   0   3      336.17      301.33     71.21 o 
  -8   0   3     2490.83     2479.56    152.16 o 
  -7   0   3     2223.23     2287.80     95.64 o 
  -6   0   3     1666.18     1671.61     77.81 o 
  -5   0   3      356.29      337.68     37.59 o 
  -4   0   3       60.12       66.51     19.57 o 
  -3   0   3     3882.75     3799.11    125.49 o 
  -2   0   3     1050.04      753.98     48.37 o 
  -1   0   3      326.29      421.97     32.89 o 
   1   0   3      958.09     1111.04     48.27 o 
   2   0   3     5014.60     6112.05     61.47 o 
   3   0   3     2356.28     2457.85     42.20 o 
   4   0   3     3810.90     4127.43     88.99 o 
   5   0   3       83.22       91.13     16.95 o 
   6   0   3       19.73       13.60     14.23 o 
   7   0   3     4096.19     3912.11    187.76 o 
   8   0   3     5351.60     5803.71    246.81 o 
   9   0   3      209.84      296.96     78.28 o 
  10   0   3      256.36       48.56     40.34 o 
  -9   1   3     1195.07     1079.44    120.45 o 
  -8   1   3       39.72       51.83     40.92 o 
  -7   1   3        4.17       34.68     23.10 o 
  -6   1   3      441.10      483.37     45.07 o 
  -5   1   3      209.69      121.68     28.03 o 
  -4   1   3      310.79      264.64     51.69 o 
  -3   1   3      742.54      876.54     73.23 o 
  -2   1   3      620.59      684.30     51.26 o 
  -1   1   3    14055.30    14304.34    204.35 o 
   0   1   3    39897.35    43694.95    276.14 o 
   1   1   3    19003.45    20854.78    159.55 o 
   2   1   3     5907.77     5764.12     59.37 o 
   3   1   3       91.26       39.77     11.62 o 
   4   1   3     5949.71     6342.44    103.60 o 
   5   1   3     2331.50     2453.65     69.81 o 
   6   1   3      502.29      470.95     38.43 o 
   7   1   3     4001.13     3871.65    104.38 o 
   8   1   3     6238.24     6161.68    249.21 o 
   9   1   3     2024.17     2087.29    155.55 o 
  10   1   3       30.10       65.10     39.96 o 
  -9   2   3      146.47       43.51     33.32 o 
  -8   2   3     1217.80     1268.89    130.25 o 
  -7   2   3      389.79      376.49     44.91 o 
  -6   2   3      982.39      861.78     59.46 o 
  -5   2   3      252.30      177.52     51.78 o 
  -4   2   3     2949.22     2949.45    139.49 o 
  -3   2   3    12746.00    13302.02    271.09 o 
  -2   2   3     8357.56     7842.19    182.52 o 
  -1   2   3      357.02      212.96     33.13 o 
   0   2   3     3272.81     3352.28     72.89 o 
   1   2   3    13279.68    14755.91    140.03 o 
   2   2   3      347.22      449.37     65.85 o 
   3   2   3     1184.47      961.62     39.03 o 
   4   2   3     9349.51     9006.24    205.43 o 
   5   2   3    18405.32    17526.66    202.30 o 
   6   2   3     6506.50     6147.71    142.30 o 
   7   2   3       22.39       31.22     22.34 o 
   8   2   3       69.44       71.83     26.75 o 
   9   2   3      662.75      498.56     78.37 o 
  10   2   3       12.37       18.56     31.88 o 
  -8   3   3      276.66      274.60     76.11 o 
  -7   3   3      654.40      718.35     99.63 o 
  -6   3   3      171.55      240.86     38.94 o 
  -5   3   3     1510.04     1410.49    115.97 o 
  -4   3   3      653.01      532.17     68.13 o 
  -3   3   3    17217.62    16911.64    327.49 o 
  -2   3   3    10518.97     9476.03    217.38 o 
  -1   3   3     3163.99     2993.87     72.08 o 
   0   3   3       90.80       71.23     15.09 o 
   1   3   3     7275.97     7711.52     65.46 o 
   2   3   3    10061.86    10477.29    178.96 o 
   3   3   3     4265.58     4162.53     83.21 o 
   4   3   3     1207.59     1360.47     97.25 o 
   5   3   3      869.63      665.44     43.84 o 
   6   3   3     4729.95     4767.41    115.84 o 
   7   3   3       31.50       19.88     23.56 o 
   8   3   3     1049.73     1080.96     73.40 o 
   9   3   3      133.28      149.78     54.48 o 
  10   3   3      390.47      344.80     81.40 o 
  -8   4   3      111.87       22.12     37.55 o 
  -7   4   3       12.80       32.22     40.34 o 
  -6   4   3     5084.40     5073.24    239.16 o 
  -5   4   3     4401.40     4621.85    214.40 o 
  -4   4   3     6159.66     6105.08    221.47 o 
  -3   4   3      104.05       97.27     36.59 o 
  -2   4   3     2318.06     2020.70    108.52 o 
  -1   4   3     1004.68     1134.69     44.57 o 
   0   4   3     4390.34     4380.03     70.40 o 
   1   4   3     1285.52      949.70     26.42 o 
   2   4   3     7365.83     7105.45     74.77 o 
   3   4   3     9465.28     9559.51    136.46 o 
   4   4   3     2397.49     2063.67     66.29 o 
   5   4   3      485.47      419.72     36.76 o 
   6   4   3        5.32       22.99     19.13 o 
   7   4   3      109.30      135.21     30.47 o 
   8   4   3       90.54       79.40     29.14 o 
   9   4   3        9.97       32.28     22.91 o 
  10   4   3      564.82      433.85     89.10 o 
  -7   5   3      614.25      416.20     98.66 o 
  -6   5   3      381.38      191.75     67.27 o 
  -5   5   3     2091.20     1920.93    147.13 o 
  -4   5   3     1306.71     1299.76    110.44 o 
  -3   5   3      145.04      177.86     49.77 o 
  -2   5   3      495.74      355.91     38.50 o 
  -1   5   3     6390.53     6471.77    100.72 o 
   0   5   3     3525.66     3691.13     79.68 o 
   1   5   3     1422.23     1451.53     47.00 o 
   2   5   3     6645.59     7057.82     74.17 o 
   3   5   3     1000.65      987.35     71.11 o 
   4   5   3       54.28       26.73     13.92 o 
   5   5   3      586.56      431.27     38.44 o 
   6   5   3      276.01      187.84     32.80 o 
   7   5   3      220.06      224.42     53.35 o 
   8   5   3      101.90       62.72     47.87 o 
   9   5   3     1555.92     1746.54    210.43 o 
  10   5   3     1440.09     1878.57    144.73 o 
  -7   6   3      829.19      821.63    113.71 o 
  -6   6   3      725.56      743.16    105.54 o 
  -5   6   3       81.86      124.20     56.98 o 
  -4   6   3       31.79      132.75     52.31 o 
  -3   6   3      439.30      372.88     73.37 o 
  -2   6   3      366.26      304.69     32.36 o 
  -1   6   3      264.00      256.14     28.43 o 
   0   6   3        1.02       17.25     12.03 o 
   1   6   3      189.93      193.09     22.25 o 
   2   6   3     1299.01     1231.27     34.03 o 
   3   6   3     4379.83     4433.02     72.95 o 
   4   6   3       23.98       23.89     14.71 o 
   5   6   3       27.04       42.81     21.59 o 
   6   6   3     1268.09     1242.48     66.46 o 
   7   6   3     3937.62     3954.07    120.61 o 
   8   6   3     4522.75     4817.42    167.61 o 
   9   6   3        4.97      -19.74     20.52 o 
  10   6   3      383.47      447.98     87.27 o 
  -6   7   3       27.81      -21.16     36.64 o 
  -5   7   3       16.61      -31.45     31.45 o 
  -4   7   3      227.03      217.24     64.62 o 
  -3   7   3       49.06       15.15     30.39 o 
  -2   7   3       32.43       16.97     17.81 o 
  -1   7   3     6321.17     6549.25    203.55 o 
   0   7   3     9883.98     9766.76    135.41 o 
   1   7   3     5090.57     4938.81    160.30 o 
   2   7   3      197.40      118.50     20.05 o 
   3   7   3      227.24      180.73     20.08 o 
   4   7   3     3410.23     3620.58    140.32 o 
   5   7   3      333.31      331.10     37.56 o 
   6   7   3      375.72      352.05     41.45 o 
   7   7   3     3612.27     3708.50    117.41 o 
   8   7   3     5150.10     4979.58    218.82 o 
   9   7   3      440.71      500.63     93.33 o 
  10   7   3      275.90      338.02     77.46 o 
  -5   8   3        1.77       68.32     43.71 o 
  -4   8   3     1234.78     1354.09    133.86 o 
  -3   8   3     1747.89     1879.53    102.58 o 
  -2   8   3     2862.59     2873.51     87.02 o 
  -1   8   3       34.26       31.34     19.49 o 
   0   8   3     5320.67     5319.24    117.94 o 
   1   8   3     1664.90     1835.56     60.44 o 
   2   8   3      568.90      556.58     41.57 o 
   3   8   3      746.66      781.79     48.18 o 
   4   8   3     4733.59     4710.60     73.89 o 
   5   8   3     8686.07     8907.92    589.53 o 
   6   8   3     3809.17     3684.92    182.18 o 
   7   8   3       16.34       46.50     46.11 o 
   8   8   3      277.81      284.45     73.42 o 
   9   8   3      246.28      309.89     80.35 o 
  10   8   3       53.41       62.36     77.94 o 
  -5   9   3      370.04      447.16    108.52 o 
  -4   9   3      253.12      295.03     77.94 o 
  -3   9   3     4355.65     4583.10    161.56 o 
  -2   9   3     2977.54     3040.65     94.18 o 
  -1   9   3      826.00      934.31     53.73 o 
   0   9   3       24.38       48.97     18.46 o 
   1   9   3     2301.84     2337.20     73.57 o 
   2   9   3     1892.02     1976.07     64.96 o 
   3   9   3        3.04       21.79     20.21 o 
   4   9   3        5.20        8.97     24.88 o 
   5   9   3     1171.07     1158.44    112.13 o 
   6   9   3     1385.01     1401.07    121.55 o 
   7   9   3       90.14      239.79     70.10 o 
   8   9   3      332.79      437.88     91.88 o 
   9   9   3       81.27      228.53     69.86 o 
  -4  10   3      994.05     1183.54    134.87 o 
  -3  10   3      474.87      613.58     94.43 o 
  -2  10   3     1363.27     1296.03     86.14 o 
  -1  10   3       26.24       24.36     18.65 o 
   0  10   3      105.24      107.96     23.83 o 
   1  10   3      131.03      192.58     52.03 o 
   2  10   3     2281.27     2352.75    104.22 o 
   3  10   3     3372.70     3548.89    177.57 o 
   4  10   3     1442.62     1179.45    110.88 o 
   5  10   3      131.69      138.86     55.25 o 
   6  10   3        9.49      102.75     51.16 o 
   7  10   3      204.96      249.83     70.87 o 
   8  10   3       53.15       61.79     53.85 o 
   9  10   3      156.13      256.61     88.57 o 
  -2  11   3      535.03      673.38     69.41 o 
  -1  11   3      612.85      664.02     78.28 o 
   0  11   3       28.05       53.37     23.74 o 
   1  11   3      476.86      466.25     81.84 o 
   2  11   3      892.98     1030.88    103.09 o 
   3  11   3       17.83       34.91     33.22 o 
   4  11   3       65.49       19.91     34.72 o 
   5  11   3      106.57      106.31     51.35 o 
   6  11   3        2.38       -1.59     44.86 o 
   7  11   3       13.92       33.22     48.37 o 
   8  11   3      548.92      613.38    115.54 o 
   0  12   3       43.91       41.93     33.13 o 
   1  12   3       76.85       42.70     35.68 o 
   2  12   3     1191.21     1319.76    115.83 o 
   3  12   3      322.58      250.75     65.82 o 
   4  12   3        2.23      -22.45     34.52 o 
   5  12   3        3.35        6.01     41.25 o 
   6  12   3      228.92       22.45     45.68 o 
   7  12   3     1255.66     1585.08    153.33 o 
   2  13   3       34.91       59.43     43.80 o 
   3  13   3      516.63      365.76     79.10 o 
   4  13   3      203.17       -0.14     29.96 o 
  -5 -12   4       30.77       56.60     31.83 o 
  -4 -12   4     1275.09     1312.96     86.45 o 
  -3 -12   4      316.21      447.41     59.03 o 
  -2 -12   4      382.70      388.68     54.87 o 
  -1 -12   4      291.69      239.45     66.74 o 
   0 -12   4     2966.42     3247.80    200.41 o 
   1 -12   4     2672.91     2831.03    190.93 o 
  -5 -11   4      232.94      322.68     78.23 o 
  -4 -11   4       28.75       31.14     25.95 o 
  -3 -11   4     1729.76     1542.37     87.98 o 
  -2 -11   4      313.25      250.77     47.79 o 
  -1 -11   4      462.39      430.29     49.89 o 
   0 -11   4      337.62      348.50     79.38 o 
   1 -11   4     1419.63     1444.39    133.81 o 
   2 -11   4      446.29      426.30     90.59 o 
   3 -11   4      159.27      124.05     60.97 o 
  -7 -10   4       91.01      -15.82     36.98 o 
  -6 -10   4      199.14      279.41     74.91 o 
  -5 -10   4       23.21       76.02     45.29 o 
  -4 -10   4       17.41       35.73     39.24 o 
  -3 -10   4      639.14      685.31     79.55 o 
  -2 -10   4     3236.91     3302.30    120.12 o 
  -1 -10   4      543.38      610.41     54.32 o 
   0 -10   4      378.57      427.35     81.69 o 
   1 -10   4      124.21       79.96     45.92 o 
   2 -10   4       36.13       58.37     42.79 o 
   3 -10   4      101.17       87.70     53.52 o 
   4 -10   4        6.00       15.29     38.08 o 
  -8  -9   4      161.29      184.64     60.10 o 
  -7  -9   4      107.48       50.01     49.48 o 
  -6  -9   4       99.47       85.25     51.16 o 
  -5  -9   4      426.40      305.23     73.18 o 
  -4  -9   4      690.75      540.83     82.85 o 
  -3  -9   4     2495.72     2462.94    102.01 o 
  -2  -9   4      706.29      668.24     78.40 o 
  -1  -9   4       86.86      115.68     30.30 o 
   0  -9   4     1015.97      917.70    131.24 o 
   1  -9   4       53.91       -4.66     34.04 o 
   2  -9   4      585.25      579.25     87.32 o 
   3  -9   4       21.78       24.42     21.87 o 
   4  -9   4      621.70      618.01    140.95 o 
   5  -9   4     1994.46     2333.05    208.39 o 
  -9  -8   4       14.66       38.61     47.22 o 
  -8  -8   4      138.83      249.59     70.44 o 
  -7  -8   4      124.75       85.83     45.00 o 
  -6  -8   4       56.80       -9.33     40.44 o 
  -5  -8   4       19.10       -4.28     33.61 o 
  -4  -8   4      450.06      402.78     76.21 o 
  -3  -8   4      357.07      331.96     63.28 o 
  -2  -8   4     2360.14     2269.13     91.38 o 
  -1  -8   4      772.99      693.09     53.42 o 
   0  -8   4      314.47      334.97     54.36 o 
   1  -8   4        2.98       28.21     15.54 o 
   2  -8   4     2647.59     2745.60    117.06 o 
   3  -8   4     5936.11     5947.29    216.85 o 
   4  -8   4      410.47      450.05     60.45 o 
   5  -8   4      418.28      361.08     57.85 o 
   6  -8   4      292.69      393.79     83.57 o 
  -9  -7   4       58.76       50.49     45.68 o 
  -8  -7   4       22.82      -29.71     29.71 o 
  -7  -7   4       80.08       84.43     47.02 o 
  -6  -7   4     1376.46     1789.28    134.25 o 
  -5  -7   4     8347.28     8077.08    261.13 o 
  -4  -7   4     2521.35     2627.59    143.14 o 
  -3  -7   4     2266.87     2232.02    124.68 o 
  -2  -7   4      547.45      486.11     63.61 o 
  -1  -7   4     1019.95     1031.56     59.50 o 
   0  -7   4     2855.81     2925.93     81.69 o 
   1  -7   4        7.10      -10.40     10.40 o 
   2  -7   4     3005.23     2959.53    102.59 o 
   3  -7   4     8195.11     7946.27    237.31 o 
   4  -7   4     2447.99     2472.86    144.05 o 
   5  -7   4      131.81      132.50     34.09 o 
   6  -7   4      123.53       91.20     35.66 o 
   7  -7   4      302.63       98.74    162.37 o 
  -9  -6   4      246.35      233.34     68.66 o 
  -8  -6   4      620.45      679.54     92.41 o 
  -7  -6   4     2306.57     2421.22    156.56 o 
  -6  -6   4       58.60       33.27     37.70 o 
  -5  -6   4     1141.58     1328.56    107.13 o 
  -4  -6   4     3002.84     3058.70    147.23 o 
  -3  -6   4      967.47      954.14     83.95 o 
  -2  -6   4      201.78      155.88     40.68 o 
  -1  -6   4     2993.56     2593.43    124.70 o 
   0  -6   4    16259.81    16558.37    151.53 o 
   1  -6   4    13993.85    14355.96    147.50 o 
   2  -6   4       14.53       28.61     18.28 o 
   3  -6   4       62.71       68.27     29.88 o 
   4  -6   4      946.90      722.89     61.21 o 
   5  -6   4       10.54      -19.31     19.31 o 
   6  -6   4      309.11      380.31     59.34 o 
   7  -6   4      398.61      478.25     64.03 o 
  -9  -5   4       34.22        4.14     31.30 o 
  -8  -5   4     5182.09     5800.58    240.94 o 
  -7  -5   4     6304.95     6563.79    244.35 o 
  -6  -5   4     1499.64     1361.69    110.64 o 
  -5  -5   4     1313.86     1245.71     98.76 o 
  -4  -5   4     1083.74     1022.27     84.86 o 
  -3  -5   4     2693.28     2663.56    123.52 o 
  -2  -5   4     1559.44     1514.73     89.82 o 
  -1  -5   4      367.39      453.41     49.81 o 
   0  -5   4     4554.48     4555.10     75.50 o 
   1  -5   4     4059.82     3614.38     66.61 o 
   2  -5   4      115.40      119.00     16.71 o 
   3  -5   4      129.27       54.28     23.91 o 
   4  -5   4      361.97      255.60     43.08 o 
   5  -5   4      323.10      361.51     52.35 o 
   6  -5   4     1016.33     1018.13    153.81 o 
   7  -5   4      231.33      185.91     44.11 o 
   8  -5   4      315.92      279.60     77.60 o 
  -9  -4   4     1833.27     2377.66    158.38 o 
  -8  -4   4        7.36      -16.16     30.96 o 
  -7  -4   4     1174.84     1160.21     68.39 o 
  -6  -4   4      929.86      920.93     85.97 o 
  -5  -4   4      642.50      507.93     39.34 o 
  -4  -4   4      205.77      356.17     30.35 o 
  -3  -4   4    10082.72    10136.39    217.28 o 
  -2  -4   4     7963.64     7254.44    182.28 o 
  -1  -4   4     3499.73     3307.87     48.26 o 
   0  -4   4      723.32      563.32     24.09 o 
   1  -4   4      184.47       78.91     14.41 o 
   2  -4   4      318.15      264.51     19.70 o 
   3  -4   4      523.32      430.73     40.69 o 
   4  -4   4       13.90       33.17     21.49 o 
   5  -4   4     1317.03     1225.28     75.50 o 
   6  -4   4       58.63       76.24     32.55 o 
   7  -4   4      369.51      397.89     81.67 o 
   8  -4   4      619.48      588.53     90.88 o 
  -9  -3   4      380.50      371.31     52.06 o 
  -8  -3   4       62.77       60.01     24.26 o 
  -7  -3   4      156.93      140.81     33.52 o 
  -6  -3   4      228.49      253.53     48.06 o 
  -5  -3   4      124.28       75.94     23.70 o 
  -4  -3   4      295.80      346.54     32.36 o 
  -3  -3   4     6337.22     6940.63    109.85 o 
  -2  -3   4       36.57       49.36     10.83 o 
  -1  -3   4      318.60      216.15     11.75 o 
   0  -3   4     2733.07     2759.78     53.49 o 
   1  -3   4      406.79      586.18     23.98 o 
   2  -3   4       29.11       18.52     15.34 o 
   3  -3   4        2.44       -5.38     12.51 o 
   4  -3   4     3805.72     3770.14    111.57 o 
   5  -3   4     6068.45     6576.16    161.03 o 
   6  -3   4     4851.70     4939.30    151.45 o 
   7  -3   4      416.70      340.13     78.37 o 
   8  -3   4        2.12      -19.95     19.95 o 
   9  -3   4      191.74      152.56     56.30 o 
  -9  -2   4        2.76       28.12     23.45 o 
  -8  -2   4      251.68      339.62     49.02 o 
  -7  -2   4       14.80      -38.37     38.37 o 
  -6  -2   4      649.24      750.98     55.58 o 
  -5  -2   4       45.06       35.21     18.79 o 
  -4  -2   4      197.12      187.10     28.31 o 
  -3  -2   4     1916.33     1818.00     99.36 o 
  -2  -2   4     9448.64     9332.54    115.75 o 
  -1  -2   4     3399.38     3142.52     47.64 o 
   0  -2   4      534.51      334.09     47.05 o 
   1  -2   4      377.25      386.77     18.96 o 
   2  -2   4    22153.48    24001.68    225.31 o 
   3  -2   4    15192.72    15453.77    229.40 o 
   4  -2   4      372.64      257.19     38.25 o 
   5  -2   4     1104.27     1117.63    222.09 o 
   6  -2   4     2921.34     3001.71    140.69 o 
   7  -2   4      295.26      273.44     68.42 o 
   8  -2   4       73.09      103.62     44.72 o 
  -9  -1   4        2.22      -24.55     27.72 o 
  -8  -1   4      187.90      162.94     36.11 o 
  -7  -1   4       81.14       78.76     34.19 o 
  -6  -1   4     3981.62     4242.56    124.91 o 
  -5  -1   4     8460.99     8608.39    162.99 o 
  -4  -1   4     3259.38     2478.95    121.86 o 
  -3  -1   4      351.07      223.88     27.75 o 
  -2  -1   4     1137.73     1218.64     44.42 o 
  -1  -1   4     6413.04     6921.37    120.49 o 
   0  -1   4      830.53      795.23     39.62 o 
   1  -1   4        8.31       45.38     11.72 o 
   2  -1   4    16771.58    17605.62    175.18 o 
   3  -1   4    17599.36    16273.29    194.23 o 
   4  -1   4     9261.13     8869.92    152.87 o 
   5  -1   4       32.16       40.22     19.94 o 
   6  -1   4      583.00      479.76     68.37 o 
   7  -1   4     2886.10     2709.19    161.56 o 
   8  -1   4     1123.44      971.55    109.29 o 
   9  -1   4       28.35       22.12     29.38 o 
  10  -1   4      205.81       47.12     36.11 o 
  -9   0   4      122.26      181.22     60.25 o 
  -8   0   4     1241.74     1397.61    138.43 o 
  -7   0   4     1276.16     1257.85     75.59 o 
  -6   0   4      321.71      259.92     40.23 o 
  -5   0   4     4523.14     4608.73    120.50 o 
  -4   0   4     3855.54     3201.11    193.96 o 
  -3   0   4      674.49      629.35     61.11 o 
  -2   0   4       82.59      228.58     33.75 o 
  -1   0   4    19889.80    21860.16    260.70 o 
   0   0   4    30631.98    32284.46    321.91 o 
   1   0   4    17605.31    18505.22    231.32 o 
   2   0   4     1514.95     1509.48     32.53 o 
   3   0   4      566.44      559.35     21.95 o 
   4   0   4      514.88      586.90     26.64 o 
   5   0   4      255.67      204.23     19.24 o 
   6   0   4     1152.35      988.43    110.83 o 
   7   0   4     1334.06     1196.38    107.42 o 
   8   0   4     1986.05     1912.27    144.87 o 
   9   0   4     1440.43     1226.14    125.25 o 
  10   0   4      129.07      -11.35     31.06 o 
  -9   1   4      296.93      157.28     54.67 o 
  -8   1   4     3080.70     3449.41    127.96 o 
  -7   1   4     3449.87     3732.33    153.19 o 
  -6   1   4     2692.82     2784.43    102.41 o 
  -5   1   4      325.47      401.37     41.99 o 
  -4   1   4     1101.08     1120.36     85.30 o 
  -3   1   4     3707.60     3563.37    133.67 o 
  -2   1   4     2089.93     2412.14     97.17 o 
  -1   1   4      581.47      495.97     42.41 o 
   0   1   4    10512.62    10754.54    119.07 o 
   1   1   4    13777.83    16360.74    150.71 o 
   2   1   4      178.81      128.84     12.35 o 
   3   1   4      366.67      275.33     21.91 o 
   4   1   4     1405.02     1383.63     43.95 o 
   5   1   4     4250.63     4346.54    151.19 o 
   6   1   4      562.59      529.85     47.02 o 
   7   1   4     1548.89     1485.78     64.12 o 
   8   1   4     1053.27      946.06    104.53 o 
   9   1   4       20.71       15.19     31.40 o 
  10   1   4        8.20       -4.18     32.70 o 
  -8   2   4      120.60       90.11     52.94 o 
  -7   2   4     1543.27     1531.62     82.26 o 
  -6   2   4       21.50       -5.63     18.66 o 
  -5   2   4       19.79       56.54     37.17 o 
  -4   2   4      654.80      511.21     65.10 o 
  -3   2   4     8279.13     7820.13    211.42 o 
  -2   2   4     5317.71     4908.08    148.81 o 
  -1   2   4     8940.24     9097.76    185.40 o 
   0   2   4     3558.04     3846.78     75.97 o 
   1   2   4      155.07      150.01     19.55 o 
   2   2   4      524.06      378.84     46.35 o 
   3   2   4     5747.63     5814.79    135.86 o 
   4   2   4       30.04        8.11     17.74 o 
   5   2   4      312.92      360.44     31.39 o 
   6   2   4      130.04      134.87     26.25 o 
   7   2   4     1448.95     1358.64     65.40 o 
   8   2   4      972.15      706.52     87.65 o 
   9   2   4      845.05      757.15     95.97 o 
  10   2   4       26.16       20.00     29.96 o 
  -8   3   4      105.96       86.79     52.31 o 
  -7   3   4       35.87       38.03     40.39 o 
  -6   3   4     1053.35     1060.16    113.14 o 
  -5   3   4       19.95       48.32     35.73 o 
  -4   3   4      682.35      807.30     86.40 o 
  -3   3   4     1163.40      918.95     82.41 o 
  -2   3   4      192.30      270.56     44.48 o 
  -1   3   4     2010.53     1855.68     89.29 o 
   0   3   4      613.95     1051.92     57.65 o 
   1   3   4      553.35      706.76     50.34 o 
   2   3   4      234.80      215.41     24.17 o 
   3   3   4     1685.65     1579.22     72.03 o 
   4   3   4     3466.05     3199.34     81.87 o 
   5   3   4    18504.31    18709.72    217.43 o 
   6   3   4     9748.61    10082.10    168.53 o 
   7   3   4      274.20      210.20     35.09 o 
   8   3   4        2.48       27.60     23.94 o 
   9   3   4      261.65      276.09     69.00 o 
  10   3   4      661.95      552.42     83.57 o 
  -8   4   4       61.28      -12.60     21.78 o 
  -7   4   4       40.96       64.53     47.12 o 
  -6   4   4       88.75       66.16     48.90 o 
  -5   4   4       74.12       87.37     46.59 o 
  -4   4   4        1.56      -20.10     20.10 o 
  -3   4   4     3679.23     3539.85    158.09 o 
  -2   4   4     2706.88     2730.63    127.80 o 
  -1   4   4      781.37      633.62     39.81 o 
   0   4   4     2255.63     2476.75    171.53 o 
   1   4   4     1103.26      919.97     33.92 o 
   2   4   4    12359.93    12295.08    219.98 o 
   3   4   4     7997.32     7862.49    179.44 o 
   4   4   4       99.45      161.88     26.89 o 
   5   4   4     2138.25     2130.39    101.81 o 
   6   4   4     4518.90     4504.52    115.17 o 
   7   4   4      110.14      195.78     35.90 o 
   8   4   4      965.46     1050.98     71.15 o 
   9   4   4     1697.60     1819.52    138.19 o 
  10   4   4     1954.63     2179.42    160.64 o 
  -7   5   4       19.92       35.92     43.85 o 
  -6   5   4     1867.48     2167.88    167.09 o 
  -5   5   4     4840.21     4892.74    234.69 o 
  -4   5   4     2567.38     2627.35    159.30 o 
  -3   5   4      186.22       91.21     41.83 o 
  -2   5   4     1344.17     1485.69    100.68 o 
  -1   5   4     2006.44     2085.38     98.59 o 
   0   5   4        2.26       13.35     11.76 o 
   1   5   4      265.81      324.03     23.19 o 
   2   5   4    12133.78    11812.78     98.68 o 
   3   5   4    23579.88    24582.28    279.01 o 
   4   5   4     1997.03     2065.29    137.23 o 
   5   5   4       13.53        9.92     15.07 o 
   6   5   4     1257.98     1290.47     65.70 o 
   7   5   4      842.05      770.09     58.46 o 
   8   5   4      587.32      556.02     55.04 o 
   9   5   4       20.40       36.99     24.36 o 
  10   5   4      574.28      550.64     80.87 o 
  -7   6   4      733.11      844.27    125.69 o 
  -6   6   4      275.20      243.10     75.73 o 
  -5   6   4     1377.39     1218.02    126.65 o 
  -4   6   4     1971.42     1812.02    139.10 o 
  -3   6   4       88.38      126.22     47.31 o 
  -2   6   4      363.88      355.28     66.21 o 
  -1   6   4     8596.21     8575.86    136.93 o 
   0   6   4    10382.51    10219.22    131.94 o 
   1   6   4     6953.71     6622.43     99.12 o 
   2   6   4        7.65        1.22      7.71 o 
   3   6   4     1989.47     1993.42     75.57 o 
   4   6   4     1414.85     1585.46     58.50 o 
   5   6   4     2346.14     2220.02     82.07 o 
   6   6   4      992.75      822.56     57.43 o 
   7   6   4      838.01      815.96     59.70 o 
   8   6   4     2771.24     2794.49    109.26 o 
   9   6   4     1654.39     1676.01     95.49 o 
  10   6   4      141.11      147.34     38.11 o 
  -6   7   4      670.65      969.62    123.67 o 
  -5   7   4      318.63      178.72     65.92 o 
  -4   7   4      875.33      842.01    100.97 o 
  -3   7   4      206.77      144.39     53.56 o 
  -2   7   4      698.63      765.03     87.56 o 
  -1   7   4       11.97       48.52     18.20 o 
   0   7   4     6067.54     6035.10    108.67 o 
   1   7   4     1293.28     1207.32     52.91 o 
   2   7   4       56.42       76.00     21.78 o 
   3   7   4      301.26      278.86     20.19 o 
   4   7   4     2142.90     2258.20     68.41 o 
   5   7   4     1448.89     1635.72     73.05 o 
   6   7   4      422.04      473.70     48.12 o 
   7   7   4     1283.15     1239.18    125.83 o 
   8   7   4      537.34      628.84     56.77 o 
   9   7   4       10.37       11.83     41.11 o 
  10   7   4       11.73       19.91     43.90 o 
  -5   8   4       50.95       38.90     45.92 o 
  -4   8   4      719.73      726.38     99.48 o 
  -3   8   4     1901.16     1872.75    146.60 o 
  -2   8   4     1706.18     1496.12    125.01 o 
  -1   8   4     2397.69     2243.54     76.96 o 
   0   8   4       52.21       74.29     20.81 o 
   1   8   4      123.66      102.08     22.69 o 
   2   8   4      570.59      464.02     32.77 o 
   3   8   4      968.83      879.14     33.90 o 
   4   8   4     1511.55     1546.23     54.16 o 
   5   8   4        1.18       23.32     20.42 o 
   6   8   4      666.77      631.02     51.69 o 
   7   8   4      924.55      810.57     99.34 o 
   8   8   4      874.49      975.83    108.91 o 
   9   8   4      188.50      177.90     63.52 o 
  10   8   4      126.99      105.88     75.49 o 
  -4   9   4      657.26      744.02    108.47 o 
  -3   9   4      207.67      214.78     65.01 o 
  -2   9   4       70.98      107.80     46.40 o 
  -1   9   4       60.59       67.70     22.10 o 
   0   9   4        8.44        7.26     16.45 o 
   1   9   4       22.02       29.71     17.10 o 
   2   9   4      534.18      553.62     37.58 o 
   3   9   4        6.88        7.34     15.60 o 
   4   9   4     2395.87     2487.60     69.59 o 
   5   9   4     8556.30     8428.35    130.88 o 
   6   9   4     2389.26     2612.30    162.61 o 
   7   9   4       10.10       35.53     40.05 o 
   8   9   4        1.30       43.85     48.23 o 
   9   9   4      286.50      306.67     81.35 o 
  -3  10   4     1908.41     2297.94    172.28 o 
  -2  10   4      323.70      306.38     77.12 o 
  -1  10   4      487.28      507.51     44.60 o 
   0  10   4       20.10        2.73     16.85 o 
   1  10   4     1577.83     1724.09     83.88 o 
   2  10   4     4571.56     4729.34    134.18 o 
   3  10   4      820.26      842.64     57.93 o 
   4  10   4        9.82       47.26     39.57 o 
   5  10   4     1416.92     1382.46    123.96 o 
   6  10   4     1228.26     1201.67    116.70 o 
   7  10   4        0.43       22.31     42.94 o 
   8  10   4      783.12      942.03    114.24 o 
   9  10   4      670.54      845.28    122.03 o 
  -2  11   4      429.12      290.85     75.15 o 
  -1  11   4        9.22       10.44     37.42 o 
   0  11   4      144.78      130.33     71.69 o 
   1  11   4      333.64      364.54     47.47 o 
   2  11   4     4899.48     5136.23    219.83 o 
   3  11   4     4947.19     5321.83    228.97 o 
   4  11   4      176.91      285.56     69.53 o 
   5  11   4      278.33      273.78     69.57 o 
   6  11   4      574.98      539.10    102.41 o 
   7  11   4      777.27      744.65    106.50 o 
   8  11   4        7.43      -38.61     50.25 o 
   0  12   4     1505.48     1705.71    129.73 o 
   1  12   4      718.03      518.71     76.84 o 
   2  12   4        4.99       28.46     37.12 o 
   3  12   4      872.81      796.00     98.52 o 
   4  12   4       20.98      -31.49     31.49 o 
   5  12   4      370.94      304.74     79.38 o 
   6  12   4      150.39       23.80     31.88 o 
   7  12   4      790.32      796.00    111.79 o 
   3  13   4       65.30       27.74     34.72 o 
  -4 -12   5      297.50      331.14     83.74 o 
  -3 -12   5       83.28      109.79     33.14 o 
  -2 -12   5      342.67      383.30     55.49 o 
  -1 -12   5       73.07       30.77     38.47 o 
   0 -12   5      287.12      292.10     77.08 o 
  -6 -11   5       33.23       24.52     36.54 o 
  -5 -11   5        4.65       32.12     38.27 o 
  -4 -11   5      347.80      323.49     54.80 o 
  -3 -11   5      207.24      164.01     91.91 o 
  -2 -11   5       17.03       18.81     24.79 o 
  -1 -11   5      352.83      383.70     80.49 o 
   0 -11   5     3649.63     3818.44    209.93 o 
   1 -11   5     2277.17     2484.36    177.13 o 
   2 -11   5       55.68      163.05     57.36 o 
  -6 -10   5      379.90      479.67     93.42 o 
  -5 -10   5      653.81      696.90     94.10 o 
  -4 -10   5      333.90      312.92     73.33 o 
  -3 -10   5     1208.75     1160.09     76.22 o 
  -2 -10   5     1407.24     1441.82     83.16 o 
  -1 -10   5       21.47       50.04     24.36 o 
   0 -10   5      207.39      176.99     60.82 o 
   1 -10   5     1814.00     2061.18    152.71 o 
   2 -10   5      972.88     1111.90    117.90 o 
   3 -10   5       35.48        5.82     37.70 o 
   4 -10   5       18.02       46.26     47.22 o 
  -8  -9   5      697.99      719.16    104.72 o 
  -7  -9   5        4.59       30.34     43.56 o 
  -6  -9   5      143.12      145.59     52.79 o 
  -5  -9   5      600.50      447.60     85.44 o 
  -4  -9   5      131.16      159.54     54.62 o 
  -3  -9   5     1944.50     1896.94    129.15 o 
  -2  -9   5     8302.92     8410.16    185.98 o 
  -1  -9   5     4031.53     4065.41    126.46 o 
   0  -9   5      119.84      102.82     30.22 o 
   1  -9   5      254.40      100.44     52.46 o 
   2  -9   5      571.45      713.44     94.39 o 
   3  -9   5     1307.10     1436.36    132.66 o 
   4  -9   5       13.62      -12.51     19.03 o 
   5  -9   5      186.79      173.52     41.62 o 
  -8  -8   5      541.90      621.46     93.66 o 
  -7  -8   5      194.14      180.64     61.98 o 
  -6  -8   5      361.46      280.85     72.22 o 
  -5  -8   5     5159.34     5307.98    224.50 o 
  -4  -8   5     3745.54     3795.31    181.22 o 
  -3  -8   5      483.45      392.06     70.20 o 
  -2  -8   5      201.25      232.86     39.49 o 
  -1  -8   5     1717.23     1713.71     79.14 o 
   0  -8   5       85.59       71.55     26.65 o 
   1  -8   5       85.89      116.21     48.80 o 
   2  -8   5      270.43      259.54     41.56 o 
   3  -8   5     2798.09     2635.55    164.03 o 
   4  -8   5     2043.69     1999.17    102.81 o 
   5  -8   5      138.52      151.12     40.59 o 
   6  -8   5       29.77       -1.48     19.83 o 
  -9  -7   5       48.27       85.97     48.56 o 
  -8  -7   5       24.00       -8.99     36.69 o 
  -7  -7   5     1079.30      964.67    108.43 o 
  -6  -7   5        8.53       13.46     38.95 o 
  -5  -7   5     3358.88     3216.60    171.27 o 
  -4  -7   5     4914.56     4862.59    197.52 o 
  -3  -7   5      283.92      345.09     65.01 o 
  -2  -7   5        6.13       28.03     29.33 o 
  -1  -7   5        3.70       -4.13     27.55 o 
   0  -7   5      405.69      414.90     36.60 o 
   1  -7   5      623.00      615.88     34.15 o 
   2  -7   5      380.51      429.36     49.76 o 
   3  -7   5     1138.16     1183.09     72.26 o 
   4  -7   5       17.22       43.98     24.88 o 
   5  -7   5       96.55      140.87     36.48 o 
   6  -7   5       27.28       59.20     35.10 o 
   7  -7   5      379.15       97.90    174.06 o 
  -9  -6   5       68.17       24.09     42.89 o 
  -8  -6   5     1449.33     1281.68    122.95 o 
  -7  -6   5      825.96      953.42    105.40 o 
  -6  -6   5     4273.42     4322.92    200.21 o 
  -5  -6   5      849.95      758.69     86.26 o 
  -4  -6   5       81.64       69.48     40.53 o 
  -3  -6   5     1086.71      947.51     86.21 o 
  -2  -6   5     1841.49     1674.80    101.12 o 
  -1  -6   5       14.09       -3.17     22.55 o 
   0  -6   5      128.85      150.80     18.63 o 
   1  -6   5      895.75      807.08     36.42 o 
   2  -6   5      758.33      745.06     34.61 o 
   3  -6   5     1819.57     1796.26     83.41 o 
   4  -6   5     2421.56     2210.88     99.82 o 
   5  -6   5      392.20      393.96     57.65 o 
   6  -6   5        0.18        6.81     22.26 o 
   7  -6   5     1232.59      911.40    107.51 o 
  -9  -5   5      758.04      609.10    103.47 o 
  -8  -5   5      122.10      156.12     58.76 o 
  -7  -5   5       32.60       57.46     38.32 o 
  -6  -5   5      823.24      776.67     90.92 o 
  -5  -5   5      131.83       46.35     36.21 o 
  -4  -5   5      600.54      660.12     77.36 o 
  -3  -5   5      480.59      394.37     57.31 o 
  -2  -5   5      140.82      192.67     44.14 o 
  -1  -5   5     2241.04     2100.62     41.76 o 
   0  -5   5    17823.54    18006.73    157.05 o 
   1  -5   5    10663.76    10783.76    119.60 o 
   2  -5   5     1745.33     1798.05     47.16 o 
   3  -5   5      328.66      288.93     40.73 o 
   4  -5   5      611.46      650.39     55.85 o 
   5  -5   5     1595.41     1553.97     85.79 o 
   6  -5   5       59.97      113.18     35.25 o 
   7  -5   5     1058.45     1103.87    156.87 o 
   8  -5   5     2438.53     2230.48    175.45 o 
  -9  -4   5      261.49      274.50     69.62 o 
  -8  -4   5     3610.50     3586.16    189.68 o 
  -7  -4   5     1155.36     1164.74    108.67 o 
  -6  -4   5     1328.75     1535.31     74.41 o 
  -5  -4   5     2676.44     2844.95    171.63 o 
  -4  -4   5       25.02       41.74     15.56 o 
  -3  -4   5     7415.08     7852.41    112.52 o 
  -2  -4   5     4872.10     4816.82    123.47 o 
  -1  -4   5       20.35       32.65      8.20 o 
   0  -4   5     2976.36     3085.03     63.30 o 
   1  -4   5    14238.22    14756.71    199.51 o 
   2  -4   5     1948.78     1947.93     73.98 o 
   3  -4   5       25.70       47.74     20.24 o 
   4  -4   5     3129.56     3012.20    104.73 o 
   5  -4   5     6255.57     6392.32    164.84 o 
   6  -4   5     7717.76     7552.64    193.92 o 
   7  -4   5       16.22      -11.73     19.97 o 
   8  -4   5       54.98       65.92     40.15 o 
  -9  -3   5     1502.32     1643.98    130.54 o 
  -8  -3   5      514.57      597.04     86.09 o 
  -7  -3   5       26.07       22.81     22.39 o 
  -6  -3   5     1030.11     1178.07     67.35 o 
  -5  -3   5        3.15       -6.12     14.18 o 
  -4  -3   5        7.07       -0.76     11.68 o 
  -3  -3   5    13655.81    14180.78    168.85 o 
  -2  -3   5    28301.33    28398.16    226.89 o 
  -1  -3   5     5657.42     5069.80     64.49 o 
   0  -3   5       37.76       11.03      8.23 o 
   1  -3   5       88.15      148.98     15.97 o 
   2  -3   5     4629.31     4760.41     65.92 o 
   3  -3   5       52.14       41.34     18.08 o 
   4  -3   5      105.98      113.29     27.29 o 
   5  -3   5     1518.61     1453.21     77.93 o 
   6  -3   5     2303.01     2320.90    105.92 o 
   7  -3   5      395.14      355.36     56.01 o 
   8  -3   5       39.16       37.84     43.32 o 
   9  -3   5      101.51      131.75     55.97 o 
  -9  -2   5      329.44      412.07    104.00 o 
  -8  -2   5     1196.38     1300.79    205.36 o 
  -7  -2   5       26.08       34.63     21.59 o 
  -6  -2   5     3036.60     3102.66    147.66 o 
  -5  -2   5     5709.02     5842.03    204.23 o 
  -4  -2   5     9012.46     9079.83    210.98 o 
  -3  -2   5       10.40       12.41     12.34 o 
  -2  -2   5      564.06      414.87     28.11 o 
  -1  -2   5     4168.15     4995.05     62.18 o 
   0  -2   5      659.00      503.09     26.97 o 
   1  -2   5     2147.00     1745.02     40.54 o 
   2  -2   5     2501.94     2217.14     65.93 o 
   3  -2   5     8246.79     8160.76    141.32 o 
   4  -2   5     3593.84     3525.57    137.68 o 
   5  -2   5      282.49      285.55     42.04 o 
   6  -2   5     1103.46      924.15     66.72 o 
   7  -2   5      193.65      225.31     61.79 o 
   8  -2   5      226.10      175.98     58.61 o 
   9  -2   5        6.05       69.33     34.67 o 
  -9  -1   5       57.64       61.94     25.98 o 
  -8  -1   5      239.63      287.12     46.60 o 
  -7  -1   5      409.51      399.95    114.92 o 
  -6  -1   5      206.56      221.58     68.88 o 
  -5  -1   5     5865.91     5572.76    144.97 o 
  -4  -1   5     2692.03     2592.27     84.52 o 
  -3  -1   5      185.24      128.59     23.70 o 
  -2  -1   5      308.06      385.71     38.03 o 
  -1  -1   5      213.47      160.91     17.88 o 
   0  -1   5     1894.27     2038.49     70.63 o 
   1  -1   5      904.61      905.58     51.26 o 
   2  -1   5     4805.45     5179.97     93.78 o 
   3  -1   5      688.40      454.09     35.00 o 
   4  -1   5      114.30       71.23     33.01 o 
   5  -1   5      155.31       93.44     25.52 o 
   6  -1   5       41.47       45.56     24.08 o 
   7  -1   5       56.15       41.49     33.56 o 
   8  -1   5        0.24      -28.03     28.03 o 
   9  -1   5      731.08      547.85     89.05 o 
  -9   0   5      421.95      449.14     92.41 o 
  -8   0   5      502.23      661.58     60.34 o 
  -7   0   5     2124.42     2298.76    101.69 o 
  -6   0   5     3996.41     3625.82    119.60 o 
  -5   0   5      264.63      224.62     42.55 o 
  -4   0   5      145.07       94.51     23.42 o 
  -3   0   5     1100.55      922.12     68.32 o 
  -2   0   5     2917.21     2478.68     96.79 o 
  -1   0   5     1977.62     2638.99     89.96 o 
   0   0   5        6.60       44.57     17.93 o 
   1   0   5       63.11      135.88     27.45 o 
   2   0   5     4099.75     3977.59     76.08 o 
   3   0   5     7343.44     7417.00     82.69 o 
   4   0   5     6209.48     6442.82     89.91 o 
   5   0   5       78.02      128.57     15.34 o 
   6   0   5        0.31        0.72     25.68 o 
   7   0   5     4378.28     4483.37    204.97 o 
   8   0   5     3502.94     3288.96    189.83 o 
   9   0   5      151.64      252.86     69.38 o 
  10   0   5      291.39        9.28     34.72 o 
  -9   1   5      539.76      276.23     82.32 o 
  -8   1   5        3.12       36.01     24.18 o 
  -7   1   5      143.09      185.21     38.01 o 
  -6   1   5      391.92      383.86    110.81 o 
  -5   1   5      453.84      395.42     43.35 o 
  -4   1   5        9.93        9.71     21.54 o 
  -3   1   5        1.34       17.21     23.22 o 
  -2   1   5      347.19      325.61     44.38 o 
  -1   1   5     8729.57     9463.04    189.16 o 
   0   1   5    23891.20    24631.80    208.76 o 
   1   1   5    18975.06    18456.90    255.94 o 
   2   1   5     1942.68     1489.87     38.82 o 
   3   1   5      184.83      217.49     17.90 o 
   4   1   5     5318.36     5738.89     80.91 o 
   5   1   5      569.07      591.23     35.69 o 
   6   1   5      628.93      537.72     37.55 o 
   7   1   5     2257.97     2200.14    142.80 o 
   8   1   5     7267.50     7114.86    272.19 o 
   9   1   5     2606.16     2569.17    176.37 o 
  10   1   5       51.03      -27.98     27.98 o 
  -8   2   5     1807.09     1686.24    153.24 o 
  -7   2   5      441.51      526.70     54.62 o 
  -6   2   5     2216.50     2204.19     96.73 o 
  -5   2   5      886.43      836.77     89.87 o 
  -4   2   5     1115.57     1025.78     89.67 o 
  -3   2   5     6343.49     6631.63    199.11 o 
  -2   2   5     3703.52     3824.45    139.05 o 
  -1   2   5      978.85     1029.25     67.94 o 
   0   2   5     7630.80     7691.07    168.96 o 
   1   2   5     8829.88     9566.55    128.54 o 
   2   2   5       25.50       12.13      5.97 o 
   3   2   5     2465.88     2528.34     65.22 o 
   4   2   5     3505.71     3159.73     78.62 o 
   5   2   5    19183.63    19538.49    240.41 o 
   6   2   5     5601.79     5613.27    119.53 o 
   7   2   5       26.63       13.19     15.44 o 
   8   2   5      102.75      129.49     51.21 o 
   9   2   5      366.97      341.82     79.00 o 
  10   2   5       93.94      122.85     56.11 o 
  -8   3   5        9.84        8.22     33.71 o 
  -7   3   5      559.34      540.39     55.08 o 
  -6   3   5      116.65       84.77     48.13 o 
  -5   3   5      317.78      315.71     73.57 o 
  -4   3   5      456.01      473.03     71.07 o 
  -3   3   5    12089.05    12230.22    288.59 o 
  -2   3   5    22883.43    22887.91    375.57 o 
  -1   3   5     6324.62     5886.26    168.05 o 
   0   3   5       51.85       48.37     16.63 o 
   1   3   5     8307.72     8854.18    181.17 o 
   2   3   5      561.16      417.02     30.54 o 
   3   3   5      369.50      379.20     40.22 o 
   4   3   5       14.95       18.52     16.17 o 
   5   3   5      340.63      227.02     31.94 o 
   6   3   5     3266.81     3432.52     98.55 o 
   7   3   5      322.52      328.97     38.82 o 
   8   3   5     1477.24     1349.15     76.08 o 
   9   3   5       11.22      -23.75     23.75 o 
  10   3   5      264.40      299.70     80.87 o 
  -7   4   5      141.95      165.59     63.08 o 
  -6   4   5     1819.97     1739.13    147.90 o 
  -5   4   5     3033.73     2881.18    170.88 o 
  -4   4   5     2576.78     2549.07    150.88 o 
  -3   4   5      101.35       56.98     34.57 o 
  -2   4   5     2398.77     2201.92    119.44 o 
  -1   4   5      350.26      266.66     49.09 o 
   0   4   5     2008.59     1866.13     65.75 o 
   1   4   5     1470.16     1204.72     41.16 o 
   2   4   5     7219.82     7042.59    134.03 o 
   3   4   5     7332.94     6816.56    123.45 o 
   4   4   5     3587.49     3407.70     90.86 o 
   5   4   5     1838.50     1734.83     69.72 o 
   6   4   5      404.00      378.74     40.99 o 
   7   4   5       14.86       -5.16     17.75 o 
   8   4   5      326.03      328.97     48.76 o 
   9   4   5       86.72       12.93     28.61 o 
  10   4   5      345.00      332.58     77.27 o 
  -7   5   5      218.60        1.59     33.85 o 
  -6   5   5      300.83      336.48     81.26 o 
  -5   5   5     1500.24     1404.05    131.36 o 
  -4   5   5     2282.99     2278.66    152.76 o 
  -3   5   5      418.40      370.67     71.98 o 
  -2   5   5      623.60      610.21     70.25 o 
  -1   5   5       18.86       24.21     16.50 o 
   0   5   5       14.42        8.66     13.88 o 
   1   5   5     1355.01     1299.59     45.44 o 
   2   5   5     6459.02     6760.41    101.18 o 
   3   5   5      457.91      400.45     35.10 o 
   4   5   5       42.11       20.98     23.90 o 
   5   5   5      192.30      137.94     29.18 o 
   6   5   5       86.59       71.30     25.22 o 
   7   5   5        0.83       14.19     23.41 o 
   8   5   5      696.05      669.80    141.07 o 
   9   5   5     1487.28     1574.11    102.68 o 
  10   5   5     2303.93     2488.39    169.97 o 
  -6   6   5     1454.64     1524.73    147.23 o 
  -5   6   5        0.65       32.70     39.48 o 
  -4   6   5       27.46       99.67     48.80 o 
  -3   6   5      175.29      118.71     49.86 o 
  -2   6   5      128.10       81.69     40.77 o 
  -1   6   5       21.78       18.93     18.42 o 
   0   6   5        1.52       21.22     17.33 o 
   1   6   5      289.24      273.83     24.89 o 
   2   6   5     4978.26     5010.89     69.12 o 
   3   6   5     5255.90     5073.33    117.80 o 
   4   6   5      268.68      205.39     32.98 o 
   5   6   5       50.04        8.13     18.62 o 
   6   6   5      304.95      324.86     40.80 o 
   7   6   5     4981.90     5217.82    141.17 o 
   8   6   5     2410.45     2698.48    110.05 o 
   9   6   5       55.74       58.49     27.24 o 
  10   6   5      347.82      348.26     78.52 o 
  -6   7   5       98.83      -17.55     40.92 o 
  -5   7   5       39.18       53.08     46.26 o 
  -4   7   5       12.47       25.92     32.79 o 
  -3   7   5       87.61       97.94     50.97 o 
  -2   7   5        0.69      -18.18     30.24 o 
  -1   7   5     5621.36     5784.26    207.47 o 
   0   7   5     7607.63     7499.79    156.61 o 
   1   7   5     2966.86     2996.53     73.43 o 
   2   7   5      293.77      235.52     23.89 o 
   3   7   5      827.72      916.49     35.16 o 
   4   7   5     1156.79     1238.49    113.26 o 
   5   7   5      112.76      113.27     28.40 o 
   6   7   5       24.09       63.44     26.20 o 
   7   7   5     1533.79     1503.87     83.03 o 
   8   7   5     5765.59     6011.60    163.85 o 
   9   7   5     1217.34     1103.55    109.17 o 
  10   7   5      131.55      173.14     59.04 o 
  -5   8   5       21.01       18.94     40.58 o 
  -4   8   5      492.08      439.42     94.43 o 
  -3   8   5     1347.94     1467.37    130.40 o 
  -2   8   5     1705.65     1681.38    131.75 o 
  -1   8   5       36.13       -8.48     20.25 o 
   0   8   5     4421.31     4394.98    101.94 o 
   1   8   5     1989.26     1875.89     72.48 o 
   2   8   5       86.89       89.73     19.40 o 
   3   8   5      672.27      735.92     45.82 o 
   4   8   5     3904.19     4042.04     89.96 o 
   5   8   5     9092.96     9570.11    462.98 o 
   6   8   5     1203.31     1136.35     70.81 o 
   7   8   5       49.69        7.47     22.81 o 
   8   8   5       27.16       98.23     53.13 o 
   9   8   5      597.64      451.78     90.44 o 
  10   8   5       46.92      149.97     74.38 o 
  -4   9   5      185.44      297.48     83.81 o 
  -3   9   5     3046.29     3501.20    206.61 o 
  -2   9   5     2956.73     3429.65    191.22 o 
  -1   9   5      800.38      953.39     74.62 o 
   0   9   5      373.64      400.57     43.08 o 
   1   9   5     1145.71     1188.84     55.21 o 
   2   9   5      372.23      339.00     41.36 o 
   3   9   5       10.81       10.37     20.99 o 
   4   9   5      340.55      350.31     45.19 o 
   5   9   5     1867.42     1765.20     64.06 o 
   6   9   5     2081.54     1843.23    141.22 o 
   7   9   5       93.26       91.21     54.67 o 
   8   9   5      352.79      234.30     78.13 o 
   9   9   5      260.40      237.38     72.41 o 
  -3  10   5       84.61      123.38     56.78 o 
  -2  10   5     1202.71     1416.16    133.28 o 
  -1  10   5       17.04        0.87     21.30 o 
   0  10   5       17.71       31.08     23.11 o 
   1  10   5      792.36      912.20     64.55 o 
   2  10   5     1094.41     1222.36     72.60 o 
   3  10   5     1082.03     1063.16     86.50 o 
   4  10   5     1429.20     1315.84    102.44 o 
   5  10   5      312.86      234.30     64.77 o 
   6  10   5      177.95      245.65     68.57 o 
   7  10   5      149.25      181.37     73.13 o 
   8  10   5      167.63      255.32     77.27 o 
  -2  11   5      283.54      297.00     77.56 o 
  -1  11   5      176.77       72.35     36.21 o 
   0  11   5        1.32      -20.51     20.51 o 
   1  11   5     1183.13     1046.89     72.30 o 
   2  11   5      551.70      658.45     56.83 o 
   3  11   5        9.42       39.76     39.19 o 
   4  11   5       15.03       -5.87     36.16 o 
   5  11   5       21.78        2.84     39.86 o 
   6  11   5       17.55      -17.02     41.98 o 
   7  11   5       29.97       74.09     45.58 o 
   8  11   5      327.94      354.12     92.13 o 
   0  12   5        2.84      -29.86     29.86 o 
   1  12   5       55.13       94.82     42.84 o 
   2  12   5     1495.38     1396.79    123.67 o 
   3  12   5      638.30      711.71     93.57 o 
   4  12   5       48.19       45.82     38.71 o 
   5  12   5       29.18       32.12     38.95 o 
  -4 -12   6     1135.16     1047.74     81.65 o 
  -3 -12   6      142.41      178.62     41.40 o 
  -2 -12   6      221.98       36.25     43.08 o 
  -1 -12   6       13.99       32.41     40.29 o 
  -5 -11   6      521.91      361.67     86.55 o 
  -4 -11   6       73.84       91.17     31.93 o 
  -3 -11   6      774.32      786.32     67.75 o 
  -2 -11   6       49.99       44.16     52.89 o 
  -1 -11   6      154.65      124.34     55.15 o 
   0 -11   6      433.13      739.50     98.33 o 
   1 -11   6     2032.10     2068.59    165.07 o 
   2 -11   6      452.04      329.75     83.23 o 
  -6 -10   6      117.26       97.22     45.58 o 
  -5 -10   6      365.86      315.85     73.04 o 
  -4 -10   6       16.14       52.70     41.35 o 
  -3 -10   6      587.08      497.82     54.07 o 
  -2 -10   6     2242.46     2096.88     99.51 o 
  -1 -10   6     1851.22     1902.13     92.18 o 
   0 -10   6      626.34      659.83     92.70 o 
   1 -10   6      302.08      258.63     70.34 o 
   2 -10   6      143.94      197.38     60.63 o 
   3 -10   6      305.20      343.35     84.38 o 
  -7  -9   6      123.08       -2.98     39.33 o 
  -6  -9   6        0.10      -30.77     30.77 o 
  -5  -9   6       26.69      119.68     51.93 o 
  -4  -9   6       73.64        3.89     38.27 o 
  -3  -9   6     1539.99     1446.98    113.76 o 
  -2  -9   6      224.84      213.13     40.98 o 
  -1  -9   6       15.93       -2.05     21.35 o 
   0  -9   6      346.50      435.07     48.33 o 
   1  -9   6       28.59       94.10     48.80 o 
   2  -9   6      874.44      881.35    104.00 o 
   3  -9   6       46.77       79.24     46.54 o 
   4  -9   6      328.57      313.40     82.85 o 
  -8  -8   6      389.95      547.46    105.06 o 
  -7  -8   6      124.00      112.37     53.37 o 
  -6  -8   6      128.12       41.69     43.56 o 
  -5  -8   6       82.51       51.30     44.62 o 
  -3  -8   6     2126.46     2106.81    131.89 o 
  -2  -8   6     4203.11     3919.56    169.30 o 
  -1  -8   6     2717.43     2788.46    101.83 o 
   0  -8   6      480.68      493.34     47.81 o 
   1  -8   6      332.50      321.28     70.25 o 
   2  -8   6     2899.66     2968.93    174.39 o 
   3  -8   6     2661.21     2807.13    192.71 o 
   4  -8   6      118.17      157.54     36.26 o 
   5  -8   6      730.99      597.16     63.02 o 
   6  -8   6      625.21      730.37     93.33 o 
  -8  -7   6      142.27       86.98     50.82 o 
  -7  -7   6       44.80       63.61     44.14 o 
  -6  -7   6     2926.48     2840.26    173.19 o 
  -5  -7   6     5095.30     4881.83    212.96 o 
  -4  -7   6     2177.19     2007.09    134.29 o 
  -3  -7   6     2942.79     3012.20    151.94 o 
  -2  -7   6       23.60        9.62     31.25 o 
  -1  -7   6     1014.05     1061.83     94.75 o 
   0  -7   6      960.98      914.37     56.88 o 
   1  -7   6       51.14       38.88     13.98 o 
   2  -7   6     2187.11     2044.38     85.42 o 
   3  -7   6     8014.43     8311.59    186.58 o 
   4  -7   6     3569.68     3777.89    134.69 o 
   5  -7   6       37.68       72.14     29.48 o 
   6  -7   6      104.07      144.07     38.87 o 
  -9  -6   6       18.53      -30.20     30.20 o 
  -8  -6   6     1024.15     1070.21    116.17 o 
  -7  -6   6      938.70     1132.57    113.04 o 
  -6  -6   6      110.66      119.72     50.34 o 
  -5  -6   6     3832.08     3700.74    180.79 o 
  -4  -6   6     2123.31     2043.73    128.28 o 
  -3  -6   6       12.90      -21.35     24.47 o 
  -2  -6   6      254.61      233.25     52.84 o 
  -1  -6   6     1754.03     1779.81    101.36 o 
   0  -6   6     8576.99     8833.17    110.07 o 
   1  -6   6     6971.08     7171.97    104.45 o 
   2  -6   6      203.85      175.26     53.08 o 
   3  -6   6        0.86        2.31     18.30 o 
   4  -6   6      947.65      929.86     67.14 o 
   5  -6   6       30.72       -1.76     20.96 o 
   6  -6   6      315.78      411.09     61.03 o 
   7  -6   6       56.31       90.93     34.53 o 
  -9  -5   6       61.51      -16.40     37.84 o 
  -8  -5   6     2106.89     2413.67    165.02 o 
  -7  -5   6     2983.75     3175.73    181.03 o 
  -6  -5   6     3465.14     3904.94    190.45 o 
  -5  -5   6     2830.39     3054.32    161.89 o 
  -4  -5   6     1225.11     1364.09    104.87 o 
  -3  -5   6      298.84      225.51     53.28 o 
  -2  -5   6       62.21       89.05     36.40 o 
  -1  -5   6      184.38      260.82     29.86 o 
   0  -5   6     2454.40     2165.03     51.98 o 
   1  -5   6     4906.90     4643.81     79.37 o 
   2  -5   6      333.77      286.91     23.38 o 
   3  -5   6      129.29       97.37     26.70 o 
   4  -5   6        6.67       -4.71     29.96 o 
   5  -5   6       37.84       17.72     25.15 o 
   6  -5   6      594.25      506.72     61.88 o 
   7  -5   6      182.07      245.52     48.92 o 
   8  -5   6      442.01      246.63    155.40 o 
  -9  -4   6     1402.29     1600.13    133.43 o 
  -8  -4   6        0.02       15.96     38.56 o 
  -7  -4   6      353.88      433.85     83.61 o 
  -6  -4   6      129.07      108.33     43.56 o 
  -5  -4   6      205.91      153.68     44.74 o 
  -4  -4   6      162.10      196.34     27.16 o 
  -3  -4   6     4473.56     4477.77     89.29 o 
  -2  -4   6     9960.27    10243.22    136.82 o 
  -1  -4   6     5091.21     4874.57    151.27 o 
   0  -4   6     5767.21     6096.85    247.33 o 
   1  -4   6     1109.21      983.28     41.39 o 
   2  -4   6      168.01      128.87     16.33 o 
   3  -4   6     1869.61     1705.83     74.54 o 
   4  -4   6       30.47       46.42     24.11 o 
   5  -4   6      519.48      508.12     60.03 o 
   6  -4   6        1.06      -22.97     30.53 o 
   7  -4   6      685.03      670.92     65.75 o 
   8  -4   6      522.60      645.19     66.56 o 
  -9  -3   6     1195.74     1069.11    110.59 o 
  -8  -3   6      552.43      676.37     85.25 o 
  -7  -3   6       98.20      118.89     32.24 o 
  -6  -3   6      216.12      159.54     34.12 o 
  -5  -3   6       52.38       88.08     25.41 o 
  -4  -3   6      431.76      368.38     36.36 o 
  -3  -3   6     2223.44     2125.66     66.43 o 
  -2  -3   6        9.44       61.76     18.51 o 
  -1  -3   6      558.40      604.45     23.83 o 
   0  -3   6      672.85      671.81     33.17 o 
   1  -3   6      241.63      221.89     19.07 o 
   2  -3   6      875.75      920.51     32.56 o 
   3  -3   6      321.81      321.76     36.06 o 
   4  -3   6     2928.79     3019.23    101.12 o 
   5  -3   6     6454.22     6478.42    161.34 o 
   6  -3   6     7843.66     7890.65    192.04 o 
   7  -3   6      363.54      416.86     59.18 o 
   8  -3   6       98.41        6.06     33.47 o 
   9  -3   6      279.92      427.45     95.15 o 
  -9  -2   6      127.88      107.08     45.44 o 
  -8  -2   6      234.20      339.62     51.61 o 
  -7  -2   6       64.57       82.53     37.60 o 
  -6  -2   6       82.33       59.56     26.86 o 
  -5  -2   6       74.81       35.73     21.60 o 
  -4  -2   6        2.99      -13.34     13.34 o 
  -3  -2   6     8000.86     7702.14    133.06 o 
  -2  -2   6     7338.69     7146.49    148.67 o 
  -1  -2   6     4653.37     4304.07     63.98 o 
   0  -2   6     3374.66     3095.95     68.68 o 
   1  -2   6      170.89      179.92     21.47 o 
   2  -2   6     9901.14    10023.51    104.82 o 
   3  -2   6     5625.73     5597.99     68.91 o 
   4  -2   6      537.19      589.73     46.67 o 
   5  -2   6     1503.74     1526.34     76.46 o 
   6  -2   6     4230.74     4139.58    134.17 o 
   7  -2   6     1049.55      913.19    109.39 o 
   8  -2   6      107.97      130.74     49.96 o 
   9  -2   6     1097.12     1311.49    135.64 o 
  -9  -1   6        8.55       37.04     28.54 o 
  -8  -1   6      602.29      707.76    105.66 o 
  -7  -1   6        0.89       12.24     22.24 o 
  -6  -1   6     2710.51     2749.53    107.07 o 
  -5  -1   6     5263.50     4943.81    131.13 o 
  -4  -1   6     7416.34     7144.11    145.86 o 
  -3  -1   6     2101.22     1950.76     70.15 o 
  -2  -1   6      472.19      479.76     44.57 o 
  -1  -1   6     7988.90     9035.24    115.37 o 
   0  -1   6      498.75      473.85     40.24 o 
   1  -1   6      717.42      605.50     47.26 o 
   2  -1   6    10145.60    10563.29    230.12 o 
   3  -1   6    22755.85    22228.12    302.65 o 
   4  -1   6     8358.78     8790.81    155.48 o 
   5  -1   6       21.03       -3.08     14.38 o 
   6  -1   6      325.00      393.37    106.77 o 
   7  -1   6     1073.83     1135.70    110.01 o 
   8  -1   6       87.05      106.26     48.76 o 
   9  -1   6       11.54       31.11     36.49 o 
  -8   0   6      891.41      748.91     65.62 o 
  -7   0   6     1283.45     1325.51     81.30 o 
  -6   0   6        0.31       -7.19     18.12 o 
  -5   0   6     5780.76     5672.30    184.18 o 
  -4   0   6     1994.55     1720.67    104.72 o 
  -3   0   6     3223.25     3204.67    126.55 o 
  -2   0   6       86.40      128.24     30.63 o 
  -1   0   6     5297.45     5115.79    136.02 o 
   0   0   6    18100.68    18216.01    261.57 o 
   1   0   6     3404.59     3031.77    103.42 o 
   2   0   6     3074.01     3467.87     75.30 o 
   3   0   6     2602.89     2906.43     76.42 o 
   4   0   6     1119.29     1156.68     74.95 o 
   5   0   6      647.79      529.65     57.96 o 
   6   0   6     1201.09      982.95    104.94 o 
   7   0   6      264.33      245.22     65.68 o 
   8   0   6     1047.18      983.81    106.89 o 
   9   0   6     1367.78     1423.42    134.87 o 
  10   0   6      140.18        9.38     23.99 o 
  -8   1   6     2095.76     2163.44    108.95 o 
  -7   1   6     3101.64     3410.73    128.55 o 
  -6   1   6     2564.87     2561.65    178.22 o 
  -5   1   6        1.04       -5.19     26.35 o 
  -4   1   6     3391.64     3259.05    150.26 o 
  -3   1   6       56.08       71.64     31.25 o 
  -2   1   6       25.57       53.08     24.62 o 
  -1   1   6       91.10       81.02     27.12 o 
   0   1   6     5919.46     5844.28    101.70 o 
   1   1   6    14598.28    15523.80    249.55 o 
   2   1   6     2976.44     3301.29     55.53 o 
   3   1   6       22.89       18.61      9.79 o 
   4   1   6       24.37       -2.14      8.79 o 
   5   1   6      836.61      811.94     34.71 o 
   6   1   6       14.66       22.84     16.92 o 
   7   1   6     2141.56     2291.02    147.18 o 
   8   1   6     1650.99     1672.39    137.56 o 
   9   1   6       93.69       21.83     37.65 o 
  10   1   6       64.19       -9.95     31.73 o 
  -8   2   6       18.35      -11.30     25.92 o 
  -7   2   6     1188.66     1193.55     77.81 o 
  -6   2   6        0.16       27.21     20.25 o 
  -5   2   6       73.33       86.31     41.78 o 
  -4   2   6     1073.41     1136.52     96.55 o 
  -3   2   6     3284.70     3015.47    139.68 o 
  -2   2   6     1923.76     1617.53     96.93 o 
  -1   2   6     5415.73     5513.19    162.37 o 
   0   2   6     3179.36     3010.50     77.13 o 
   1   2   6       22.25       41.81     14.43 o 
   2   2   6      221.36       47.15     15.30 o 
   3   2   6     1307.81     1136.21     34.09 o 
   4   2   6      246.36      286.96     21.94 o 
   5   2   6       28.49       36.31     16.18 o 
   6   2   6      341.19      333.92     34.48 o 
   7   2   6     1861.01     1828.43     74.74 o 
   8   2   6     1025.70     1040.11    107.90 o 
   9   2   6     1723.57     1654.36    140.02 o 
  10   2   6      103.55      114.68     51.02 o 
  -8   3   6      231.32       13.46     23.03 o 
  -7   3   6       45.23       76.59     28.62 o 
  -6   3   6      223.89      160.16     62.55 o 
  -5   3   6       10.47      -15.05     25.68 o 
  -4   3   6      616.20      617.57     76.35 o 
  -3   3   6     2759.52     2656.83    139.29 o 
  -2   3   6       10.63       37.79     28.37 o 
  -1   3   6      407.07      314.22     47.22 o 
   0   3   6       77.88      131.84     23.25 o 
   1   3   6        0.63        1.35      9.83 o 
   2   3   6      513.58      583.98     37.24 o 
   3   3   6      525.21      537.94     37.58 o 
   4   3   6     3544.17     3178.28     85.93 o 
   5   3   6    14436.27    14438.33    196.79 o 
   6   3   6     4904.57     4883.01    118.33 o 
   7   3   6      287.97      219.78     37.29 o 
   8   3   6      189.00      221.08     60.87 o 
   9   3   6      123.07      113.91     48.47 o 
  10   3   6      763.11      494.81     97.37 o 
  -7   4   6       75.36       27.60     37.74 o 
  -6   4   6       15.79      -28.99     28.99 o 
  -5   4   6       95.79       53.28     43.08 o 
  -4   4   6      164.01      164.01     54.86 o 
  -3   4   6     4414.25     3999.04    177.86 o 
  -2   4   6     5118.46     5166.71    189.73 o 
  -1   4   6     1635.01     1350.77     92.27 o 
   0   4   6      746.70      655.30     43.82 o 
   1   4   6      621.89      525.58     30.23 o 
   2   4   6     6983.69     6848.16    136.89 o 
   3   4   6     3585.80     3350.06    151.84 o 
   4   4   6      726.94      650.74     44.80 o 
   5   4   6     4016.56     3959.01    105.61 o 
   6   4   6     6238.96     6175.42    140.16 o 
   7   4   6      397.38      351.82     51.69 o 
   8   4   6      438.93      420.94     49.47 o 
   9   4   6      808.86      965.49    107.75 o 
  10   4   6     2360.04     2598.26    180.88 o 
  -7   5   6        1.09       17.98     27.60 o 
  -6   5   6     1819.93     1800.68    161.51 o 
  -5   5   6     3422.42     3305.41    196.27 o 
  -4   5   6     2766.34     2985.56    174.73 o 
  -3   5   6      389.09      310.32     68.04 o 
  -2   5   6     1877.46     1715.67    117.27 o 
  -1   5   6      534.26      439.18     58.18 o 
   0   5   6      975.01     1096.17     58.60 o 
   1   5   6      984.16      759.52     48.96 o 
   2   5   6    15319.47    15456.25    163.77 o 
   3   5   6    17984.01    17719.00    229.11 o 
   4   5   6     3662.28     3671.13    102.32 o 
   5   5   6        4.48       -6.52     15.89 o 
   6   5   6     1838.07     1741.63     79.68 o 
   7   5   6      772.19      680.59     74.21 o 
   8   5   6        1.88      -15.07     19.47 o 
   9   5   6       39.68      102.13     43.13 o 
  10   5   6      112.58      136.17     53.61 o 
  -6   6   6      320.86      348.45     88.57 o 
  -5   6   6     2573.80     2468.39    176.56 o 
  -4   6   6     1601.75     1746.49    142.95 o 
  -3   6   6      128.39      100.92     46.30 o 
  -2   6   6      546.34      626.65     77.41 o 
  -1   6   6     4100.24     4299.70    179.68 o 
   0   6   6     6004.35     5735.44    134.77 o 
   1   6   6     2373.69     2262.96     89.94 o 
   2   6   6      252.41      186.17     24.74 o 
   3   6   6     3449.09     3461.49    204.33 o 
   4   6   6      626.03      636.94     48.62 o 
   5   6   6     1776.03     1582.74     73.79 o 
   6   6   6      540.18      571.54     51.70 o 
   7   6   6     1361.14     1397.14    133.14 o 
   8   6   6     2121.06     2322.05    287.27 o 
   9   6   6      289.31      291.76     48.43 o 
  10   6   6      336.83      327.63     77.17 o 
  -5   7   6      232.28      173.53     64.05 o 
  -4   7   6      476.12      493.47     97.56 o 
  -3   7   6       11.43       25.20     36.01 o 
  -2   7   6        4.56       -3.89     25.63 o 
  -1   7   6       79.07      105.04     44.00 o 
   0   7   6     3673.64     3721.59    115.24 o 
   1   7   6     1242.46     1118.81     64.03 o 
   2   7   6      340.92      329.89     41.09 o 
   3   7   6        2.97       -8.36     12.56 o 
   4   7   6      183.92      191.02     33.91 o 
   5   7   6      388.79      403.02     44.97 o 
   6   7   6      240.47      271.77     41.70 o 
   7   7   6     1963.40     2468.28    154.61 o 
   8   7   6      695.96      740.03     75.80 o 
   9   7   6      181.25      120.95     37.38 o 
  10   7   6        5.03      -21.35     21.35 o 
  -5   8   6        6.19       90.44     54.91 o 
  -4   8   6      319.05      504.19    100.25 o 
  -3   8   6      417.23      348.64     78.76 o 
  -2   8   6     1140.41     1076.37    108.81 o 
  -1   8   6     2539.87     2659.17    105.93 o 
   0   8   6     1255.34     1187.52     70.53 o 
   1   8   6       15.95      -14.44     22.65 o 
   2   8   6      155.20      138.29     34.33 o 
   3   8   6      265.60      227.31     28.92 o 
   4   8   6      597.82      560.00     39.08 o 
   5   8   6        6.75       17.94     21.68 o 
   6   8   6      399.01      365.68     47.27 o 
   7   8   6     1284.20     1316.07     77.62 o 
   8   8   6     4348.88     4476.39    146.70 o 
   9   8   6      499.99      448.94     87.56 o 
  -4   9   6      393.50      499.33    103.81 o 
  -3   9   6      155.59      263.39     74.86 o 
  -2   9   6       55.24      126.74     53.23 o 
  -1   9   6      185.57       93.46     31.88 o 
   0   9   6      241.71      266.34     44.62 o 
   1   9   6       72.55      102.82     33.01 o 
   2   9   6        2.50      -11.26     16.99 o 
   3   9   6      152.55      147.40     31.67 o 
   4   9   6     3991.35     4368.68    105.13 o 
   5   9   6     4481.88     4858.74    108.57 o 
   6   9   6      603.94      781.26     61.36 o 
   7   9   6       60.76       49.43     47.70 o 
   8   9   6      144.44      124.58     56.30 o 
   9   9   6      372.32      201.03     73.90 o 
  -3  10   6     1680.07     1859.19    164.49 o 
  -2  10   6      549.13      677.43     97.80 o 
  -1  10   6      357.27      316.54     50.01 o 
   0  10   6       44.67       61.63     26.02 o 
   1  10   6      556.75      655.96    120.47 o 
   2  10   6     1271.17     1297.14     75.60 o 
   3  10   6      402.16      394.05     71.86 o 
   4  10   6        8.86       25.81     21.29 o 
   5  10   6     2651.24     2749.01     83.67 o 
   6  10   6      798.77      835.09    100.92 o 
   7  10   6       85.01      -39.72     43.23 o 
   8  10   6      456.42      473.90     94.24 o 
  -1  11   6      105.18      190.48     39.89 o 
   0  11   6       74.51       59.75     28.03 o 
   1  11   6      262.68      296.86     47.80 o 
   2  11   6     3846.62     4088.18    138.97 o 
   3  11   6     2568.95     2850.20    114.60 o 
   4  11   6      730.72      800.71     98.38 o 
   5  11   6       34.22       68.47     46.35 o 
   6  11   6      665.45      527.80     97.56 o 
   7  11   6      258.72      164.73     63.71 o 
   0  12   6      869.53     1144.21    111.94 o 
   1  12   6      644.91      814.17     96.26 o 
   2  12   6       30.61       48.03     37.36 o 
   3  12   6     1070.34      997.13    109.24 o 
   4  12   6       86.51       70.20     40.24 o 
   5  12   6       37.86      -17.31     33.66 o 
   6  12   6      236.19       54.53     45.44 o 
  -5 -11   7       37.60       30.05     44.76 o 
  -4 -11   7      200.91       96.88     38.25 o 
  -3 -11   7      292.84      311.83     50.83 o 
  -2 -11   7       42.42       41.41     27.47 o 
  -1 -11   7      115.29      113.47     53.13 o 
   0 -11   7     2919.58     2822.90    189.97 o 
   1 -11   7     2658.59     2647.74    188.58 o 
  -5 -10   7      513.74      602.90     91.79 o 
  -4 -10   7      231.10      161.65     54.57 o 
  -3 -10   7     2350.11     2283.24    108.73 o 
  -2 -10   7      935.01      954.86     70.61 o 
  -1 -10   7      181.71      163.71     36.34 o 
   0 -10   7      625.82      678.29     94.14 o 
   1 -10   7     1669.86     1794.62    148.72 o 
   2 -10   7      751.34     1051.99    121.84 o 
   3 -10   7        5.01       -9.33     27.41 o 
  -7  -9   7       27.86       11.11     26.83 o 
  -6  -9   7       97.87       51.16     41.74 o 
  -5  -9   7      382.32      380.04     82.51 o 
  -4  -9   7       88.99       53.42     40.97 o 
  -3  -9   7     1551.57     1619.17    122.80 o 
  -2  -9   7     6299.30     6667.08    280.25 o 
  -1  -9   7     3017.87     2839.47    180.02 o 
   0  -9   7      429.68      468.22     90.63 o 
   1  -9   7      121.68       98.18     48.03 o 
   2  -9   7      541.54      541.84    100.49 o 
   3  -9   7      185.36      145.40     57.84 o 
   4  -9   7        8.94        3.99     40.10 o 
  -7  -8   7      191.94       20.05     44.00 o 
  -6  -8   7      238.58      229.78     69.24 o 
  -5  -8   7     2305.29     2150.47    152.61 o 
  -4  -8   7     2196.43     2274.67    148.14 o 
  -3  -8   7      512.07      348.98     70.39 o 
  -2  -8   7      897.45      746.72     83.13 o 
  -1  -8   7      683.50      619.48     55.03 o 
   0  -8   7      293.50      194.82     36.57 o 
   1  -8   7      216.32      242.48     65.49 o 
   2  -8   7       45.10       -5.19     35.44 o 
   3  -8   7     2347.38     2219.52    159.78 o 
   4  -8   7     1008.63     1168.60     79.07 o 
   5  -8   7      549.59      487.55     77.03 o 
  -8  -7   7        3.35      -17.84     33.47 o 
  -7  -7   7      488.34      382.16     84.29 o 
  -6  -7   7       11.80        4.86     34.33 o 
  -5  -7   7     1044.14      972.56    104.58 o 
  -4  -7   7     2176.02     2198.70    142.52 o 
  -3  -7   7     1240.93     1124.06     97.75 o 
  -2  -7   7      656.68      733.69     79.86 o 
  -1  -7   7        8.58       10.18     20.45 o 
   0  -7   7       37.20        7.45     19.55 o 
   1  -7   7      115.02      100.92     26.24 o 
   2  -7   7      739.24      664.08     51.72 o 
   3  -7   7     1074.29     1056.27    103.52 o 
   4  -7   7       20.74        5.23     28.63 o 
   5  -7   7       27.31       13.14     22.12 o 
   6  -7   7       12.66        1.03     29.43 o 
  -8  -6   7      317.84      339.75     79.38 o 
  -7  -6   7      808.76      667.86     91.36 o 
  -6  -6   7     1268.23     1351.30    124.68 o 
  -5  -6   7      693.67      772.30     90.73 o 
  -4  -6   7        9.64        2.36     31.64 o 
  -3  -6   7     2170.66     2184.47    129.10 o 
  -2  -6   7      893.30      719.89     77.08 o 
  -1  -6   7     1276.74     1387.94     92.61 o 
   0  -6   7      114.38      111.78     26.54 o 
   1  -6   7      241.03      258.17     27.02 o 
   2  -6   7     1919.14     1863.61     78.60 o 
   3  -6   7     3815.21     3690.20    120.16 o 
   4  -6   7     4466.54     4710.37    282.07 o 
   5  -6   7      251.46      286.03     49.83 o 
   6  -6   7       14.18       18.23     22.02 o 
   7  -6   7      410.94      267.38    122.59 o 
  -8  -5   7      549.94      505.78     94.96 o 
  -7  -5   7       31.49       80.87     45.10 o 
  -6  -5   7        5.97       -8.61     32.55 o 
  -5  -5   7      247.49      216.51     62.41 o 
  -4  -5   7      150.03      189.49     54.09 o 
  -3  -5   7      170.63      211.18     53.80 o 
  -2  -5   7      801.37      756.24     73.95 o 
  -1  -5   7      628.17      520.01     58.90 o 
   0  -5   7    14860.19    15603.99    153.26 o 
   1  -5   7     5664.90     5451.69     89.95 o 
   2  -5   7     1016.97      875.63     40.41 o 
   3  -5   7       47.54       57.84     31.28 o 
   4  -5   7     1486.00     1426.82     79.43 o 
   5  -5   7     1214.47     1091.74     74.30 o 
   6  -5   7      315.64      345.07     53.00 o 
   7  -5   7     1057.82     1342.44     93.66 o 
   8  -5   7     2353.04     2684.33    194.73 o 
  -8  -4   7     1439.75     1620.70    136.99 o 
  -7  -4   7     1674.73     1807.79    140.16 o 
  -6  -4   7     3045.87     3239.29    176.56 o 
  -5  -4   7      819.45      850.33     91.60 o 
  -4  -4   7      476.17      458.37     48.49 o 
  -3  -4   7     4506.82     4703.97     98.64 o 
  -2  -4   7     2691.57     2508.27     89.94 o 
  -1  -4   7       33.41       28.57      9.74 o 
   0  -4   7     2292.10     2160.21     62.03 o 
   1  -4   7    10168.83    10519.53    123.70 o 
   2  -4   7     1219.90     1222.89     40.90 o 
   3  -4   7       31.22       17.94     18.94 o 
   4  -4   7      707.20      589.43     52.91 o 
   5  -4   7     3420.90     3789.49    129.55 o 
   6  -4   7     3087.53     3208.10    127.79 o 
   7  -4   7       60.74       33.93     27.46 o 
   8  -4   7       72.90      102.30     34.88 o 
  -8  -3   7       17.43       27.26     39.28 o 
  -7  -3   7       52.53       66.31     43.66 o 
  -6  -3   7      319.39      319.00     47.58 o 
  -5  -3   7      410.60      455.62     47.58 o 
  -4  -3   7       11.82       21.30     16.56 o 
  -3  -3   7     9618.55     9679.82    162.64 o 
  -2  -3   7    13758.63    13251.65    294.50 o 
  -1  -3   7     6560.99     6195.31     94.05 o 
   0  -3   7     1888.25     1947.05     58.30 o 
   1  -3   7     1318.27     1339.00     60.10 o 
   2  -3   7     2641.59     2843.14     60.01 o 
   3  -3   7      161.92      118.22     14.28 o 
   4  -3   7      237.39      217.08     36.75 o 
   5  -3   7      410.06      326.43     47.35 o 
   6  -3   7     1725.14     1789.94    118.69 o 
   7  -3   7      811.90      733.56    139.34 o 
   8  -3   7        1.65      -10.47     23.08 o 
   9  -3   7        0.65      -17.74     32.89 o 
  -8  -2   7      911.41      958.80     73.94 o 
  -7  -2   7       83.87       96.46     28.12 o 
  -6  -2   7      897.76     1031.10     69.18 o 
  -5  -2   7     3375.47     3330.39    109.45 o 
  -4  -2   7     3342.13     3189.22     99.05 o 
  -3  -2   7      802.33      818.66     48.06 o 
  -2  -2   7     1337.19     1282.57    118.93 o 
  -1  -2   7      187.24      169.57     17.78 o 
   0  -2   7      377.99      282.29     33.66 o 
   1  -2   7      593.49      435.91     42.55 o 
   2  -2   7     1430.38     1186.59     53.56 o 
   3  -2   7     6251.48     6374.47     84.55 o 
   4  -2   7     2633.33     2571.45     90.46 o 
   5  -2   7     2603.60     2714.40    100.76 o 
   6  -2   7     1314.09     1228.29     77.34 o 
   7  -2   7       32.17       35.08     24.26 o 
   8  -2   7      369.15      334.07     81.02 o 
   9  -2   7        2.44        5.87     28.66 o 
  -8  -1   7       21.27       11.30     23.77 o 
  -7  -1   7      208.01      209.98     40.16 o 
  -6  -1   7      279.64      227.57     40.86 o 
  -5  -1   7     2710.36     2684.87    100.94 o 
  -4  -1   7     2646.37     2573.05     91.58 o 
  -3  -1   7     3773.22     3962.88    138.72 o 
  -2  -1   7       17.21        9.38     14.95 o 
  -1  -1   7      973.67     1301.83     52.02 o 
   0  -1   7       58.10       -0.72     14.23 o 
   1  -1   7      526.73      646.80     53.23 o 
   2  -1   7     7478.73     7953.40    129.88 o 
   3  -1   7     2111.43     2032.14     69.87 o 
   4  -1   7      102.58      115.45     25.14 o 
   5  -1   7       10.53       -7.68     16.49 o 
   6  -1   7      474.96      556.12     51.24 o 
   7  -1   7       44.17       31.32     24.43 o 
   8  -1   7        1.48       -2.55     31.78 o 
   9  -1   7      665.58      614.25     95.49 o 
  -8   0   7       44.56      100.02     37.17 o 
  -7   0   7      659.80      726.86     62.86 o 
  -6   0   7     2203.06     2251.44    100.73 o 
  -5   0   7     1209.05     1059.21     67.20 o 
  -4   0   7      706.67      659.01     72.32 o 
  -3   0   7     1260.38     1097.76     79.19 o 
  -2   0   7     1060.70      798.93     63.37 o 
  -1   0   7      111.57      157.42     33.61 o 
   0   0   7      219.95      199.11     37.02 o 
   1   0   7      214.76      175.88     35.20 o 
   2   0   7     4334.69     4245.90    103.83 o 
   3   0   7    14491.02    14959.53    182.76 o 
   4   0   7     5891.92     5856.81    121.17 o 
   5   0   7       90.64       69.61     16.45 o 
   6   0   7      355.87      287.33     42.56 o 
   7   0   7     3151.53     3306.32    182.04 o 
   8   0   7     1280.13     1377.46    128.14 o 
   9   0   7        0.49      -16.11     26.69 o 
  -8   1   7       57.77       98.26     29.99 o 
  -7   1   7       47.86       82.97     31.07 o 
  -6   1   7       29.06       27.03     24.76 o 
  -5   1   7     1148.35     1073.10    101.65 o 
  -4   1   7       60.01       52.41     35.34 o 
  -3   1   7      478.35      457.60     60.39 o 
  -2   1   7      331.50      409.52     53.03 o 
  -1   1   7     8430.50     8495.54    201.61 o 
   0   1   7    24226.56    24554.76    237.57 o 
   1   1   7    15318.83    16365.23    275.61 o 
   2   1   7      445.45      385.86     28.14 o 
   3   1   7        6.38       12.90      8.74 o 
   4   1   7     1215.33     1262.63     40.39 o 
   5   1   7      701.15      711.17     33.52 o 
   6   1   7      938.84      923.73     46.39 o 
   7   1   7     1831.67     1974.06    139.44 o 
   8   1   7     8559.34     8993.86    316.14 o 
   9   1   7     2918.39     2763.91    186.37 o 
  10   1   7        3.01       -1.68     31.69 o 
  -8   2   7     1200.67     1200.32    131.79 o 
  -7   2   7     1387.67     1527.63     92.21 o 
  -6   2   7      806.01      985.19     71.80 o 
  -5   2   7      490.62      527.08     76.79 o 
  -4   2   7      376.80      348.31     69.19 o 
  -3   2   7     2719.68     2614.66    136.51 o 
  -2   2   7     1122.58      953.42     78.61 o 
  -1   2   7      196.42      155.74     38.85 o 
   0   2   7    14429.78    15341.86    189.16 o 
   1   2   7     8771.36     9042.18    208.96 o 
   2   2   7      766.73      847.29     44.45 o 
   3   2   7     1716.85     1681.24     41.77 o 
   4   2   7     2946.32     2832.24     62.78 o 
   5   2   7     7640.07     7519.39    135.82 o 
   6   2   7     1935.79     1812.13     69.50 o 
   7   2   7      631.39      670.75     81.35 o 
   8   2   7      293.93      196.61     61.69 o 
   9   2   7      390.99      323.50     78.37 o 
  10   2   7       16.23        3.41     35.44 o 
  -7   3   7      449.62      482.73     59.84 o 
  -6   3   7       59.18       46.01     41.74 o 
  -5   3   7      714.38      690.27     90.73 o 
  -4   3   7      510.57      558.86     75.68 o 
  -3   3   7     4853.15     5070.84    197.09 o 
  -2   3   7    14272.69    14266.11    315.18 o 
  -1   3   7     4304.96     4011.35    155.11 o 
   0   3   7      332.01      329.11     32.21 o 
   1   3   7      666.90      543.50     48.41 o 
   2   3   7      341.57      301.26     31.55 o 
   3   3   7       43.92       27.64     15.54 o 
   4   3   7      492.53      423.06     35.93 o 
   5   3   7     1668.22     1687.90     69.38 o 
   6   3   7     3437.38     3281.50     99.73 o 
   7   3   7      421.17      442.20     61.09 o 
   8   3   7        8.16       22.02     33.71 o 
   9   3   7       53.31       -2.69     28.13 o 
  10   3   7       59.42       45.87     41.35 o 
  -6   4   7      675.64      804.85    106.60 o 
  -5   4   7     1532.14     1573.97    134.82 o 
  -4   4   7     1602.31     1534.01    125.49 o 
  -3   4   7      104.14      100.35     43.03 o 
  -2   4   7     2614.05     2761.60    145.59 o 
  -1   4   7       91.05       94.77     34.14 o 
   0   4   7      370.59      339.27     49.72 o 
   1   4   7      731.20      691.64     57.58 o 
   2   4   7     2291.51     2099.08     75.59 o 
   3   4   7     2913.00     2640.91     84.35 o 
   4   4   7     4760.74     4667.49    114.81 o 
   5   4   7     6005.58     6047.56    134.42 o 
   6   4   7      118.58       98.08     33.87 o 
   7   4   7      257.44      169.07     34.07 o 
   8   4   7      216.01      227.53     41.27 o 
   9   4   7       37.55       19.67     38.56 o 
  10   4   7      107.53       88.42     44.67 o 
  -6   5   7      114.46      243.68     75.39 o 
  -5   5   7     1097.42     1127.96    120.06 o 
  -4   5   7     1577.41     1441.02    126.26 o 
  -3   5   7     1264.99     1300.77    113.33 o 
  -2   5   7       40.36       56.35     34.86 o 
  -1   5   7      446.47      461.78     64.72 o 
   0   5   7       26.23        4.73     16.51 o 
   1   5   7      810.78      735.74     40.11 o 
   2   5   7     2753.82     2665.62     70.23 o 
   3   5   7     1072.69     1002.74     56.83 o 
   4   5   7       33.15       46.28     20.49 o 
   5   5   7       33.24       55.84     22.27 o 
   6   5   7      247.56      292.07     42.57 o 
   7   5   7       40.92       44.84     26.64 o 
   8   5   7      286.01      269.25     44.47 o 
   9   5   7      469.31      647.43     90.44 o 
  10   5   7     4067.93     4336.82    234.35 o 
  -5   6   7      108.92       95.92     58.08 o 
  -4   6   7        6.52       10.29     35.63 o 
  -3   6   7      285.72      235.79     64.14 o 
  -2   6   7       25.77       52.55     37.65 o 
  -1   6   7       12.03        0.14     29.09 o 
   0   6   7        9.29        1.65     35.92 o 
   1   6   7      661.38      684.35    170.79 o 
   2   6   7     4367.44     4245.28     91.73 o 
   3   6   7     9220.99     8965.17    215.14 o 
   4   6   7       91.54       63.29     24.24 o 
   5   6   7      309.70      275.60     41.36 o 
   6   6   7      321.94      409.56     78.47 o 
   7   6   7     2391.28     2538.65    103.77 o 
   8   6   7      691.08      678.00     86.98 o 
   9   6   7       21.74       -4.25     23.59 o 
  10   6   7      405.44      370.57     83.90 o 
  -5   7   7      135.72       63.32     45.34 o 
  -4   7   7        2.05       16.59     32.41 o 
  -3   7   7       98.76       40.92     37.94 o 
  -2   7   7       59.39       92.89     45.73 o 
  -1   7   7     2943.93     2887.33    162.85 o 
   0   7   7     7762.81     7344.84    167.72 o 
   1   7   7     3262.05     3210.86    108.13 o 
   2   7   7      471.06      484.41     35.44 o 
   3   7   7       86.61       68.84     20.14 o 
   4   7   7      702.28      737.34     63.47 o 
   5   7   7       27.39       -4.96     22.11 o 
   6   7   7      498.71      485.05     55.61 o 
   7   7   7     3451.11     3366.37    122.18 o 
   8   7   7     5152.94     5794.24    172.52 o 
   9   7   7      707.57      735.62     64.88 o 
  10   7   7        0.15      -22.17     30.63 o 
  -4   8   7      473.48      608.05     97.17 o 
  -3   8   7      922.61     1017.80    112.66 o 
  -2   8   7     1639.20     1638.30    134.82 o 
  -1   8   7      238.97      282.00     68.71 o 
   0   8   7     3801.16     3758.35    126.34 o 
   1   8   7     2919.41     2929.72    108.75 o 
   2   8   7      227.12      192.23     34.91 o 
   3   8   7      524.73      460.79     37.67 o 
   4   8   7     1684.72     1650.83     63.93 o 
   5   8   7     6300.98     6854.72    166.49 o 
   6   8   7     1406.89     1361.45     77.90 o 
   7   8   7      530.60      550.92     53.89 o 
   8   8   7       76.06       37.40     29.33 o 
   9   8   7      545.53      510.37     88.33 o 
  -3   9   7     3406.51     3455.85    213.63 o 
  -2   9   7     2247.46     2502.53    173.91 o 
  -1   9   7     1298.61     1237.06    119.05 o 
   0   9   7      286.88      217.17     42.36 o 
   1   9   7      872.73      833.68     88.83 o 
   2   9   7      124.27      162.25     33.57 o 
   3   9   7       14.40        9.80     20.37 o 
   4   9   7      516.02      511.25     45.21 o 
   5   9   7     1478.56     1421.27     62.32 o 
   6   9   7     1228.37     1182.76     75.66 o 
   7   9   7      214.87      237.21     42.01 o 
   8   9   7       18.97        8.08     36.93 o 
   9   9   7      118.96       82.51     56.26 o 
  -2  10   7      491.28      440.00     94.24 o 
  -1  10   7       13.20        7.36     30.82 o 
   0  10   7       28.97       56.67     27.27 o 
   1  10   7      713.15      758.36     62.73 o 
   2  10   7      773.55      843.67     64.82 o 
   3  10   7      606.12      641.42     57.49 o 
   4  10   7      994.51     1001.94     69.58 o 
   5  10   7     1438.63     1479.59     72.08 o 
   6  10   7      105.80      171.64     41.63 o 
   7  10   7       77.04       69.53     45.92 o 
   8  10   7      168.79      265.37     71.35 o 
  -1  11   7       21.50       75.78     50.39 o 
   0  11   7        1.08      -19.58     21.46 o 
   1  11   7      544.70      534.49     60.39 o 
   2  11   7      464.23      388.77     56.25 o 
   3  11   7      126.59      141.02     33.82 o 
   4  11   7       54.99       28.91     23.52 o 
   5  11   7      502.46      370.33     80.49 o 
   6  11   7      267.51      316.43     79.91 o 
   7  11   7       28.17       14.76     43.90 o 
   1  12   7      120.76       46.08     64.43 o 
   4  12   7       31.79       13.22     30.92 o 
   5  12   7       29.11       13.70     22.55 o 
  -4 -11   8       16.44      -20.33     42.55 o 
  -3 -11   8       66.75       85.03     34.71 o 
  -2 -11   8        1.35        6.69     24.88 o 
  -1 -11   8      181.54       95.35     51.69 o 
   0 -11   8       79.89       83.86     47.99 o 
   1 -11   8     1096.46     1078.24    124.92 o 
  -5 -10   8       73.01       72.36     45.77 o 
  -4 -10   8       19.01       -6.44     35.10 o 
  -3 -10   8       58.23       82.67     51.76 o 
  -2 -10   8     1020.44     1048.71     74.71 o 
  -1 -10   8      650.43      578.67     92.51 o 
   0 -10   8     1073.06     1139.35    122.51 o 
   1 -10   8      170.86      288.93     74.82 o 
   2 -10   8       94.29      162.81     59.91 o 
   3 -10   8      200.34      251.37     76.16 o 
  -6  -9   8       79.11       -2.12     29.86 o 
  -5  -9   8      237.04      266.28     70.44 o 
  -4  -9   8       10.61       -7.55     35.29 o 
  -3  -9   8     1124.03      988.04    100.11 o 
  -2  -9   8      138.23      171.81     38.54 o 
  -1  -9   8       13.01       21.02     23.66 o 
   0  -9   8       21.45       21.35     36.73 o 
   1  -9   8      390.60      441.30     88.23 o 
   2  -9   8      367.86      383.55     87.22 o 
   3  -9   8       28.76       34.47     40.10 o 
   4  -9   8       29.64      -10.15     28.13 o 
  -7  -8   8        8.05       14.18     29.19 o 
  -6  -8   8        7.38      -30.58     30.58 o 
  -5  -8   8        0.90       33.61     42.17 o 
  -4  -8   8       23.30       34.47     34.67 o 
  -3  -8   8     2309.74     2103.06    138.33 o 
  -2  -8   8     2725.74     2655.38    144.44 o 
  -1  -8   8     2481.99     2539.23    104.08 o 
   0  -8   8     1003.00     1113.79     67.88 o 
   1  -8   8      358.09      179.06     63.61 o 
   2  -8   8     3105.44     3135.15    184.73 o 
   3  -8   8     1953.01     2007.24    156.75 o 
   4  -8   8       11.08       42.31     37.89 o 
   5  -8   8      279.29      118.77    140.81 o 
  -7  -7   8      498.45      479.19     97.17 o 
  -6  -7   8     1042.76     1021.46    112.32 o 
  -5  -7   8     4020.58     4068.61    206.90 o 
  -4  -7   8     2397.31     2692.41    160.83 o 
  -3  -7   8     1054.21     1100.60     98.42 o 
  -2  -7   8      277.04      235.12     54.86 o 
  -1  -7   8      178.90      121.02     44.19 o 
   0  -7   8      100.49       80.28     27.62 o 
   1  -7   8        5.37       -8.13     29.76 o 
   2  -7   8      901.94      936.50    103.52 o 
   3  -7   8     7340.98     8058.03    187.33 o 
   4  -7   8     3035.04     3214.14    125.82 o 
   5  -7   8       78.71       88.57     33.98 o 
   6  -7   8       18.95       -2.39     20.99 o 
  -8  -6   8      353.66      361.87     82.65 o 
  -7  -6   8      309.21      323.50     85.39 o 
  -6  -6   8       33.40      -30.63     30.63 o 
  -5  -6   8     2405.42     2607.01    163.72 o 
  -4  -6   8     4927.65     5295.62    217.62 o 
  -3  -6   8     1912.87     1825.49    125.98 o 
  -2  -6   8      744.50      709.98     79.86 o 
  -1  -6   8     1827.30     1871.50    110.93 o 
   0  -6   8     5379.20     5758.21    136.68 o 
   1  -6   8     1115.33     1184.80     45.95 o 
   2  -6   8      726.24      649.93     50.62 o 
   3  -6   8        3.18        6.30     24.76 o 
   4  -6   8      340.33      327.48     49.11 o 
   5  -6   8       17.12      -19.17     19.17 o 
   6  -6   8      677.32      679.14     73.06 o 
   7  -6   8        7.16        0.09     24.04 o 
  -8  -5   8     1520.61     1956.13    156.27 o 
  -7  -5   8     3130.24     3098.94    189.64 o 
  -6  -5   8     1496.19     1721.72    136.94 o 
  -5  -5   8      560.56      585.54     85.20 o 
  -4  -5   8       89.45      142.90     48.18 o 
  -3  -5   8      125.40      156.60     49.48 o 
  -2  -5   8      139.35      121.65     44.43 o 
  -1  -5   8       35.08       28.18     29.47 o 
   0  -5   8     2107.94     2193.88    111.55 o 
   1  -5   8     4960.15     4926.93     89.49 o 
   2  -5   8     1116.61      953.87     56.66 o 
   3  -5   8      250.80      254.80     41.25 o 
   4  -5   8       70.26       68.03     26.67 o 
   5  -5   8       72.93       42.79     35.48 o 
   6  -5   8       36.87       34.10     42.65 o 
   7  -5   8      128.39       90.11     41.59 o 
  -8  -4   8       79.23      155.06     55.53 o 
  -7  -4   8      893.52     1000.83    111.60 o 
  -6  -4   8      393.89      355.13     77.22 o 
  -5  -4   8      106.37      123.52     47.75 o 
  -4  -4   8      229.03      149.05     49.19 o 
  -3  -4   8     1007.14      985.98     50.12 o 
  -2  -4   8      802.55      678.19     75.63 o 
  -1  -4   8     2062.39     1955.79     47.32 o 
   0  -4   8     6071.93     5921.70    187.16 o 
   1  -4   8      776.79      667.39     34.32 o 
   2  -4   8      638.39      714.46     34.53 o 
   3  -4   8      816.32      744.90     53.83 o 
   4  -4   8       34.68       10.13     17.56 o 
   5  -4   8      450.58      412.86     54.48 o 
   6  -4   8       85.94      139.25     36.58 o 
   7  -4   8      893.42      793.27     70.45 o 
   8  -4   8     1605.33     1708.14    106.96 o 
  -8  -3   8      693.31      841.34    101.84 o 
  -7  -3   8       58.08       75.63     46.59 o 
  -6  -3   8       69.44       93.47     47.75 o 
  -5  -3   8      102.22      105.99     27.08 o 
  -4  -3   8      118.71      127.71     59.55 o 
  -3  -3   8      941.32     1056.37     54.45 o 
  -2  -3   8      133.82      124.50     23.58 o 
  -1  -3   8       44.26       44.42     12.18 o 
   0  -3   8      550.65      619.51     44.79 o 
   1  -3   8     1342.81     1270.65     56.71 o 
   2  -3   8       11.73       23.05     11.86 o 
   3  -3   8      330.94      395.40     39.98 o 
   4  -3   8      479.59      509.20     48.40 o 
   5  -3   8     6841.38     6951.23    170.44 o 
   6  -3   8     6847.02     7277.50    229.40 o 
   7  -3   8      167.98      175.87     39.39 o 
   8  -3   8       77.49      109.43     36.41 o 
  -8  -2   8       98.17      139.20     51.35 o 
  -7  -2   8       10.24       10.95     22.01 o 
  -6  -2   8       10.87      -18.92     18.92 o 
  -5  -2   8      231.75      258.59     42.24 o 
  -4  -2   8       48.55       27.44     21.36 o 
  -3  -2   8     4664.23     4351.64    170.69 o 
  -2  -2   8    10408.24    10872.82    167.25 o 
  -1  -2   8     3253.62     3167.12     65.35 o 
   0  -2   8     3538.20     3540.58    116.70 o 
   1  -2   8      654.26      933.42     65.15 o 
   2  -2   8     4011.16     3970.28     99.72 o 
   3  -2   8     2419.02     2568.42    128.50 o 
   4  -2   8      426.57      378.63     41.51 o 
   5  -2   8      922.24      849.81     60.23 o 
   6  -2   8     4312.10     4480.60    141.03 o 
   7  -2   8      957.19      829.92     70.44 o 
   8  -2   8      101.82      132.59     36.91 o 
   9  -2   8      291.25      217.57     66.74 o 
  -8  -1   8      311.11      412.10     53.52 o 
  -7  -1   8       31.62       38.56     26.28 o 
  -6  -1   8     1848.91     1916.13     94.09 o 
  -5  -1   8     3856.83     4014.64    128.19 o 
  -4  -1   8     4603.52     4321.40    171.56 o 
  -3  -1   8      246.00      205.60     45.00 o 
  -2  -1   8      975.22      980.20     70.82 o 
  -1  -1   8     2791.38     2793.02    112.03 o 
   0  -1   8      128.41      153.91     32.17 o 
   1  -1   8      187.62      229.26     34.72 o 
   2  -1   8     6964.46     6609.32    124.51 o 
   3  -1   8    26694.52    27752.92    282.94 o 
   4  -1   8     4625.28     4544.99    156.03 o 
   5  -1   8       28.93       15.44     29.81 o 
   6  -1   8       74.85       84.38     29.27 o 
   7  -1   8     1144.14     1037.59     72.38 o 
   8  -1   8       14.65       33.13     39.43 o 
   9  -1   8        7.90      -27.50     27.50 o 
  -8   0   8      138.06      188.47     43.40 o 
  -7   0   8     1474.09     1357.98     86.70 o 
  -6   0   8        5.79      -17.58     17.58 o 
  -5   0   8     5748.69     5656.56    154.24 o 
  -4   0   8     2639.49     2279.43    130.06 o 
  -3   0   8     1704.65     1494.78     99.05 o 
  -2   0   8      474.43      506.40     57.22 o 
  -1   0   8     3354.82     3285.40    125.88 o 
   0   0   8     5830.92     6067.25    114.37 o 
   1   0   8     3754.65     3372.62    124.15 o 
   2   0   8     1186.72     1339.37     54.69 o 
   3   0   8     1449.30     1475.76     58.67 o 
   4   0   8     1008.54      925.90     51.71 o 
   5   0   8      283.35      188.95     32.23 o 
   6   0   8     2934.02     2939.16    105.25 o 
   7   0   8      202.48      235.98     42.40 o 
   8   0   8     1036.42      905.15    107.75 o 
   9   0   8      830.77      807.40    105.88 o 
  -8   1   8     1270.96     1361.11     98.26 o 
  -7   1   8     3112.04     3272.32    134.50 o 
  -6   1   8     1965.88     2234.30    133.28 o 
  -5   1   8       37.20       52.07     36.59 o 
  -4   1   8     1208.02     1196.38    100.68 o 
  -3   1   8        5.68       -5.58     24.43 o 
  -2   1   8       22.93       15.15     23.61 o 
  -1   1   8       39.01       62.03     29.04 o 
   0   1   8     4003.04     3470.57     89.75 o 
   1   1   8     3400.85     3345.55    128.76 o 
   2   1   8      647.56      677.53     61.55 o 
   3   1   8      236.49      216.49     26.35 o 
   4   1   8        0.75        0.52      8.83 o 
   5   1   8       13.91       -4.10      9.82 o 
   6   1   8       35.22       41.54     29.04 o 
   7   1   8     1133.63     1150.61    108.38 o 
   8   1   8     2044.12     2266.25    162.08 o 
   9   1   8       38.12       54.53     41.54 o 
  10   1   8        1.34       30.44     25.15 o 
  -7   2   8      637.69      648.17     63.39 o 
  -6   2   8       70.73       34.93     26.81 o 
  -5   2   8       37.95       72.65     42.94 o 
  -4   2   8      767.61      712.34     85.59 o 
  -3   2   8      939.74      940.82     87.32 o 
  -2   2   8      659.14      561.46     68.28 o 
  -1   2   8     3544.71     3847.10    151.84 o 
   0   2   8     4815.35     4899.62    110.92 o 
   1   2   8      494.31      513.18     56.06 o 
   2   2   8     1807.23     1593.68     93.18 o 
   3   2   8      253.62      123.36     15.95 o 
   4   2   8       26.79       18.20     10.17 o 
   5   2   8     1088.57     1115.73     42.07 o 
   6   2   8       62.63       50.60     19.42 o 
   7   2   8     3390.58     3495.38    182.52 o 
   8   2   8     3758.91     3909.37    207.14 o 
   9   2   8     1893.40     2271.69    168.24 o 
  10   2   8       39.80      -14.28     27.26 o 
  -7   3   8        2.99        9.96     25.41 o 
  -6   3   8       98.37       76.21     41.49 o 
  -5   3   8      319.64      252.67     66.50 o 
  -4   3   8      760.50      903.22     95.30 o 
  -3   3   8      889.81      978.33     94.10 o 
  -2   3   8      377.94      373.12     69.48 o 
  -1   3   8       13.52       10.34     24.47 o 
   0   3   8     1929.05     2051.96     75.35 o 
   1   3   8     1234.10     1226.24     58.38 o 
   2   3   8      110.34      106.51     28.90 o 
   3   3   8       22.72       14.67     15.53 o 
   4   3   8     2397.35     2235.30     79.65 o 
   5   3   8    13942.97    13808.78    202.10 o 
   6   3   8     4257.07     4251.23    115.02 o 
   7   3   8      487.64      409.75     74.77 o 
   8   3   8      543.98      516.64     95.06 o 
   9   3   8      240.95      290.42     78.33 o 
  10   3   8       60.25       41.40     41.06 o 
  -6   4   8       44.16      121.50     55.68 o 
  -5   4   8      507.64      524.62     85.11 o 
  -4   4   8       85.14       76.55     38.51 o 
  -3   4   8     4837.92     4663.68    205.50 o 
  -2   4   8     7216.56     6971.91    238.20 o 
  -1   4   8      607.97      573.76     70.10 o 
   0   4   8      955.84      854.37     78.28 o 
   1   4   8     2108.74     2034.70     62.68 o 
   2   4   8     2851.99     2784.93     90.52 o 
   3   4   8     1380.83     1209.83     60.43 o 
   4   4   8        1.31       21.26     18.46 o 
   5   4   8     5460.23     5189.31    128.53 o 
   6   4   8     3752.18     3705.93    112.29 o 
   7   4   8       69.86       70.47     25.50 o 
   8   4   8      384.84      296.62     72.84 o 
   9   4   8      522.80      642.04     91.31 o 
  10   4   8     1284.27     1623.16    148.04 o 
  -5   5   8     1599.13     1619.02    145.11 o 
  -4   5   8     1459.46     1547.19    136.02 o 
  -3   5   8       49.95       44.91     37.12 o 
  -2   5   8     2674.86     2740.73    158.72 o 
  -1   5   8      121.71      137.13     45.73 o 
   0   5   8      198.72      230.75     52.79 o 
   1   5   8       26.30       23.98     14.11 o 
   2   5   8     6177.56     5530.96    106.07 o 
   3   5   8    10218.35    10026.02    179.76 o 
   4   5   8     2419.69     2468.20     89.79 o 
   5   5   8       34.99       45.97     30.39 o 
   6   5   8      150.85      169.36     34.23 o 
   7   5   8      270.66      275.03     43.79 o 
   8   5   8        4.99       60.97     45.53 o 
   9   5   8       63.63       51.35     36.45 o 
  10   5   8       40.33      112.90     50.82 o 
  -4   6   8     1634.19     1741.34    148.09 o 
  -3   6   8       50.20      107.66     50.39 o 
  -2   6   8       20.77        6.01     29.38 o 
  -1   6   8     2616.72     2746.79    155.40 o 
   0   6   8     2442.26     2741.98    149.78 o 
   1   6   8     1367.13     1264.50     79.00 o 
   2   6   8      512.36      582.81     39.37 o 
   3   6   8     1984.44     2029.45    121.17 o 
   4   6   8      665.19      641.34     52.77 o 
   5   6   8      268.02      209.53     35.71 o 
   6   6   8       16.23       11.15     19.12 o 
   7   6   8      510.71      444.73     51.41 o 
   8   6   8     1058.36     1133.38     73.96 o 
   9   6   8      808.42      781.82     97.03 o 
  10   6   8     1423.90     1563.92    142.47 o 
  -5   7   8      303.96      163.53     66.50 o 
  -4   7   8      153.86      138.86     60.78 o 
  -3   7   8        5.30       -7.07     30.68 o 
  -2   7   8      114.29      119.10     49.67 o 
  -1   7   8      118.40      103.52     46.16 o 
   0   7   8     1473.38     1635.13    125.09 o 
   1   7   8     1658.41     1578.27     93.28 o 
   2   7   8      277.28      286.66     31.00 o 
   3   7   8       26.93       60.80     23.23 o 
   4   7   8      167.71      244.19     41.19 o 
   5   7   8      229.61      284.32     43.11 o 
   6   7   8      138.76       54.27     25.76 o 
   7   7   8      504.47      465.45     54.08 o 
   8   7   8      746.27     1031.04     73.38 o 
   9   7   8      124.21       81.88     28.93 o 
  -4   8   8      134.14      147.95     60.54 o 
  -3   8   8      160.95      145.45     58.90 o 
  -2   8   8      276.30      123.62     53.28 o 
  -1   8   8     1790.47     1949.35    145.50 o 
   0   8   8     1091.28     1052.50     72.27 o 
   1   8   8       43.46       88.12     27.76 o 
   2   8   8      324.57      387.41     47.51 o 
   3   8   8      110.30      114.34     25.38 o 
   4   8   8       70.00       44.99     20.23 o 
   5   8   8      121.89      136.22     33.49 o 
   6   8   8      144.07      193.45     38.21 o 
   7   8   8      819.89      925.99     68.61 o 
   8   8   8     2485.42     2825.18    121.50 o 
   9   8   8      235.36      322.93     54.54 o 
  -3   9   8       34.55       79.38     45.49 o 
  -2   9   8       68.47       82.22     47.60 o 
  -1   9   8       26.72       44.72     36.25 o 
   0   9   8      929.68      976.17     71.91 o 
   1   9   8      250.16      195.37     73.64 o 
   2   9   8        8.37       11.71     20.70 o 
   3   9   8       60.62       82.28     29.99 o 
   4   9   8     2804.67     3003.10     90.40 o 
   5   9   8     3024.63     3068.13     92.71 o 
   6   9   8     2451.31     2775.27    204.08 o 
   7   9   8        6.12      -21.83     21.83 o 
   8   9   8      265.10      223.37     42.59 o 
  -2  10   8      809.31      773.83    106.65 o 
  -1  10   8      369.84      541.36     85.39 o 
   0  10   8        1.77       12.55     29.57 o 
   1  10   8      830.04      820.11     93.33 o 
   2  10   8      449.12      420.12     51.38 o 
   3  10   8      354.46      308.42     48.81 o 
   4  10   8       19.44        4.58     21.99 o 
   5  10   8     2476.42     2775.84     95.64 o 
   6  10   8     1294.75     1345.56     80.15 o 
   7  10   8        0.07      -18.18     26.01 o 
   8  10   8      209.72      146.75     63.76 o 
   0  11   8        1.02      -43.02     56.11 o 
   1  11   8      188.47      283.08     48.89 o 
   2  11   8     2289.25     2443.38    114.05 o 
   3  11   8     1519.10     1495.99     89.61 o 
   4  11   8      958.92     1039.44     75.58 o 
   5  11   8       26.32      -32.70     34.91 o 
   6  11   8      754.96      742.92     99.10 o 
   7  11   8      150.78      132.51     53.66 o 
   2  12   8        1.54       27.45     23.37 o 
   4  12   8       64.14      -28.56     28.56 o 
  -2 -11   9      416.99      364.32     85.15 o 
  -1 -11   9       43.94      125.25     55.58 o 
  -5 -10   9      420.57      260.27     65.10 o 
  -4 -10   9       66.16       25.77     33.18 o 
  -3 -10   9      612.31      625.21     62.83 o 
  -2 -10   9      340.29      368.09     56.07 o 
  -1 -10   9       68.11       -1.73     39.72 o 
   0 -10   9      731.37      790.47    105.16 o 
   1 -10   9     2669.58     2670.48    186.46 o 
   2 -10   9      637.88      825.86    110.59 o 
  -6  -9   9      176.61      -11.25     25.63 o 
  -5  -9   9      323.36      349.27     80.39 o 
  -4  -9   9       72.95      107.75     43.90 o 
  -3  -9   9     1044.23      937.75     97.17 o 
  -2  -9   9     4696.24     4848.93    155.99 o 
  -1  -9   9     1817.28     1752.96    197.64 o 
   0  -9   9      297.01      304.46     79.38 o 
   1  -9   9       11.72      -18.13     36.01 o 
   2  -9   9      128.84       79.48     44.33 o 
   3  -9   9       36.82       12.74     42.99 o 
   4  -9   9        7.17      -17.31     35.20 o 
  -6  -8   9      186.78        9.38     39.48 o 
  -5  -8   9      567.48      619.68    106.12 o 
  -4  -8   9      733.62      788.31     97.17 o 
  -3  -8   9      885.86      642.47     85.44 o 
  -2  -8   9      600.83      490.97     71.69 o 
  -1  -8   9      332.12      266.72     46.66 o 
   0  -8   9      283.00      221.90     66.31 o 
   1  -8   9       13.64       -2.60     33.22 o 
   2  -8   9       10.42        4.23     35.44 o 
   3  -8   9      984.49      819.51    105.83 o 
   4  -8   9      124.75       96.89     49.43 o 
  -7  -7   9      106.29        1.49     25.68 o 
  -6  -7   9       10.26      -37.07     37.07 o 
  -5  -7   9      751.55      768.50     94.53 o 
  -4  -7   9     1688.94     1375.15    120.97 o 
  -3  -7   9      427.41      390.38     76.50 o 
  -2  -7   9      632.23      505.20     70.68 o 
  -1  -7   9      287.22      274.26     58.37 o 
   0  -7   9      204.43      176.03     39.62 o 
   1  -7   9       56.33       -6.97     31.83 o 
   2  -7   9     1270.85     1373.85    123.81 o 
   3  -7   9      492.30      525.49     86.69 o 
   4  -7   9      118.64       55.26     25.97 o 
   5  -7   9       56.27        6.19     51.66 o 
   6  -7   9      187.21       44.18     76.38 o 
  -7  -6   9      418.32      261.71     71.35 o 
  -6  -6   9     1417.61     1434.82    133.81 o 
  -5  -6   9     2183.84     1893.14    145.74 o 
  -4  -6   9      167.70      253.39     66.59 o 
  -3  -6   9      287.07      283.97     65.30 o 
  -2  -6   9      248.37      277.77     61.45 o 
  -1  -6   9       12.56       15.43     30.20 o 
   0  -6   9       80.58      110.38     31.00 o 
   1  -6   9       50.41       51.03     23.79 o 
   2  -6   9      596.09      516.07     46.45 o 
   3  -6   9     5988.99     6095.97    177.59 o 
   4  -6   9     2863.09     3025.45    119.64 o 
   5  -6   9      191.58      182.66     41.80 o 
   6  -6   9        1.85       -1.47     29.23 o 
  -7  -5   9       62.39      -40.05     40.05 o 
  -6  -5   9        8.65        3.03     36.93 o 
  -5  -5   9      428.93      389.18     82.70 o 
  -4  -5   9     1235.91     1454.97    120.16 o 
  -3  -5   9      522.78      618.43     80.97 o 
  -2  -5   9      249.96      278.44     64.29 o 
  -1  -5   9     1337.45     1372.17    100.06 o 
   0  -5   9     7085.29     7231.29    127.36 o 
   1  -5   9     4180.36     4230.85     87.16 o 
   2  -5   9     1245.27     1193.54     64.15 o 
   3  -5   9      228.54      190.03     36.17 o 
   4  -5   9     1198.29     1123.11     73.68 o 
   5  -5   9      389.89      416.51    116.36 o 
   6  -5   9       37.88       59.22     28.91 o 
   7  -5   9      126.54      179.44     44.99 o 
  -8  -4   9     1051.20     1041.07    120.73 o 
  -7  -4   9     2327.93     2355.01    169.73 o 
  -6  -4   9     1399.83     1834.96    145.02 o 
  -5  -4   9     1283.69     1106.56    109.87 o 
  -4  -4   9      106.21      116.07     49.86 o 
  -3  -4   9      334.06      344.17     69.57 o 
  -2  -4   9     2653.23     2599.40     79.83 o 
  -1  -4   9       18.15       12.77     10.15 o 
   0  -4   9     3931.42     3615.03     90.53 o 
   1  -4   9    12567.02    12968.79    153.63 o 
   2  -4   9     1340.47     1316.78     48.25 o 
   3  -4   9       22.15       14.88     17.86 o 
   4  -4   9      660.74      657.23     56.21 o 
   5  -4   9     2203.62     2278.93    148.24 o 
   6  -4   9      910.09     1049.43     76.89 o 
   7  -4   9       97.39       96.15     34.07 o 
   8  -4   9        6.07        5.11     25.45 o 
  -8  -3   9        4.38       19.23     36.30 o 
  -7  -3   9      559.99      825.52    102.90 o 
  -6  -3   9      256.57      280.03     69.53 o 
  -5  -3   9      116.10       99.00     48.95 o 
  -4  -3   9       59.05       24.16     20.55 o 
  -3  -3   9     4668.17     4759.80    118.69 o 
  -2  -3   9     9689.15     9615.66    161.23 o 
  -1  -3   9     3950.61     3685.91     72.48 o 
   0  -3   9     1368.87     1310.79     56.26 o 
   1  -3   9      858.43      813.90     45.85 o 
   2  -3   9       38.92       23.50     13.42 o 
   3  -3   9      705.04      543.33     46.80 o 
   4  -3   9       48.97       52.95     23.61 o 
   5  -3   9      822.61      670.33     57.53 o 
   6  -3   9     2360.20     2403.55    109.03 o 
   7  -3   9      476.54      443.93     57.11 o 
   8  -3   9       34.99        4.54     24.83 o 
  -8  -2   9      668.52      804.80    101.02 o 
  -7  -2   9        5.33       20.96     34.19 o 
  -6  -2   9      123.62      155.66     37.24 o 
  -5  -2   9      367.73      525.79     52.81 o 
  -4  -2   9     1655.79     1497.54     75.73 o 
  -3  -2   9      382.51      437.36     44.35 o 
  -2  -2   9     1519.38     1474.50     67.13 o 
  -1  -2   9     1669.94     1725.47     60.79 o 
   0  -2   9      375.35      269.36     38.42 o 
   1  -2   9       69.50       36.25     20.53 o 
   2  -2   9       46.91       38.26     17.36 o 
   3  -2   9      630.76      584.99     67.68 o 
   4  -2   9      175.04      163.57     32.17 o 
   5  -2   9     4502.39     4784.16    137.55 o 
   6  -2   9     1297.19     1241.53     78.13 o 
   7  -2   9       15.57       39.17     41.64 o 
   8  -2   9      179.52      268.06     51.88 o 
   9  -2   9        4.51       35.63     41.06 o 
  -8  -1   9       12.50        1.44     32.50 o 
  -7  -1   9      111.82       49.17     30.87 o 
  -6  -1   9       76.39      104.79     82.20 o 
  -5  -1   9     1224.39     1397.14     79.92 o 
  -4  -1   9     1687.67     1510.13     78.42 o 
  -3  -1   9     4114.14     4016.59    156.99 o 
  -2  -1   9     1376.70     1382.41     88.13 o 
  -1  -1   9      266.49      259.97     29.69 o 
   0  -1   9      267.28      181.70     37.31 o 
   1  -1   9       42.90       36.25     22.79 o 
   2  -1   9     2565.18     2755.82     85.65 o 
   3  -1   9     1193.59     1043.13     60.20 o 
   4  -1   9      571.41      568.51     47.08 o 
   5  -1   9      118.89      127.94     30.78 o 
   6  -1   9     3087.98     3107.22    113.83 o 
   7  -1   9      748.35      709.67     63.54 o 
   8  -1   9        1.68      -25.53     25.53 o 
   9  -1   9      359.79      460.05    100.35 o 
  -7   0   9      193.89      271.93     47.59 o 
  -6   0   9     2042.95     2142.32    173.70 o 
  -5   0   9      780.00      705.30     59.96 o 
  -4   0   9       42.98       37.50     34.43 o 
  -3   0   9      532.89      596.70     69.14 o 
  -2   0   9       18.70       45.58     28.18 o 
  -1   0   9        3.60       -2.79     19.62 o 
   0   0   9       53.29       43.41     17.66 o 
   1   0   9      550.93      595.93     59.77 o 
   2   0   9     4712.13     4312.50    102.19 o 
   3   0   9    12359.62    13110.07    185.80 o 
   4   0   9     2465.22     2299.40     81.67 o 
   5   0   9       21.24        5.38     25.41 o 
   6   0   9        8.45       26.29     21.59 o 
   7   0   9     1188.20     1251.62    105.23 o 
   8   0   9     1025.45     1065.79    116.84 o 
   9   0   9        4.40       -5.72     29.67 o 
  -7   1   9      259.66      282.17     50.20 o 
  -6   1   9      349.65      261.17     89.58 o 
  -5   1   9      756.41      709.16     85.15 o 
  -4   1   9      427.71      393.70     63.28 o 
  -3   1   9      429.49      429.85     64.43 o 
  -2   1   9      377.87      333.98     53.56 o 
  -1   1   9     1603.99     1508.19     98.23 o 
   0   1   9     9518.08     9600.97    159.66 o 
   1   1   9     4771.52     4458.85    157.52 o 
   2   1   9      509.26      386.44     52.75 o 
   3   1   9      597.90      494.97     36.61 o 
   4   1   9     1693.72     1745.97     66.91 o 
   5   1   9       12.16       16.20     16.53 o 
   6   1   9      104.59       78.57     39.60 o 
   7   1   9      639.44      671.27     87.17 o 
   8   1   9     2945.65     2758.47    181.85 o 
   9   1   9     1888.87     1911.75    159.83 o 
  -7   2   9     1418.58     1510.76     96.04 o 
  -6   2   9      898.71     1118.38     80.26 o 
  -5   2   9      184.72      345.90     72.80 o 
  -4   2   9      269.18      273.35     61.74 o 
  -3   2   9       94.07      193.96     53.13 o 
  -2   2   9     2127.81     2258.80    130.78 o 
  -1   2   9      450.80      367.30     56.30 o 
   0   2   9     9908.60    10562.57    173.30 o 
   1   2   9     9764.74     9103.39    230.79 o 
   2   2   9     2232.21     2399.59    120.93 o 
   3   2   9        3.64       11.21     11.49 o 
   4   2   9     1135.10     1086.18     40.32 o 
   5   2   9     3422.86     3237.52    132.75 o 
   6   2   9     2132.45     1988.79     77.05 o 
   7   2   9      308.14      229.54     60.01 o 
   8   2   9      269.10      117.95     55.39 o 
   9   2   9      330.82      209.49     68.57 o 
  10   2   9       43.35       -4.14     24.47 o 
  -6   3   9      377.29      424.52     93.33 o 
  -5   3   9      762.88      981.16    109.00 o 
  -4   3   9      746.73      729.79     92.08 o 
  -3   3   9     4346.74     4381.72    197.91 o 
  -2   3   9     8122.41     8282.15    258.06 o 
  -1   3   9     4941.06     5493.29    200.21 o 
   0   3   9      543.35      574.79     45.19 o 
   1   3   9     1028.40     1034.97     57.14 o 
   2   3   9      435.40      521.84     62.07 o 
   3   3   9      502.59      422.48     39.49 o 
   4   3   9       26.35       33.27     19.27 o 
   5   3   9     1395.18     1240.20     64.70 o 
   6   3   9     4609.06     4325.92    118.49 o 
   7   3   9      322.49      254.55     66.02 o 
   8   3   9      241.58      130.98     53.37 o 
   9   3   9        9.15       29.76     36.45 o 
  10   3   9       61.12      -16.83     20.63 o 
  -6   4   9      180.47       80.44     47.65 o 
  -5   4   9      431.92      466.06     93.28 o 
  -4   4   9     2347.92     2298.81    161.51 o 
  -3   4   9      177.11       39.81     35.63 o 
  -2   4   9     4243.66     3939.99    186.08 o 
  -1   4   9      136.95      220.26     54.04 o 
   0   4   9      298.83      164.06     49.04 o 
   1   4   9      350.25      260.41     37.24 o 
   2   4   9     2514.18     2393.43     88.30 o 
   3   4   9      682.95      592.73     47.32 o 
   4   4   9     1780.37     1720.65     76.55 o 
   5   4   9     2779.09     2660.09    110.54 o 
   6   4   9      369.08      374.60     42.81 o 
   7   4   9      426.16      409.21     73.78 o 
   8   4   9       21.92       55.49     36.88 o 
   9   4   9        1.76       43.42     35.87 o 
  10   4   9      233.49       38.61     40.44 o 
  -6   5   9      188.71       -9.52     29.47 o 
  -5   5   9       79.90      111.26     53.90 o 
  -4   5   9     1137.40     1168.01    119.72 o 
  -3   5   9     1088.37     1138.15    111.65 o 
  -2   5   9      342.41      404.27     78.66 o 
  -1   5   9       19.70       72.41     37.36 o 
   0   5   9     1242.51     1254.51    102.32 o 
   1   5   9       74.16       37.45     21.41 o 
   2   5   9     2381.49     2188.65     81.89 o 
   3   5   9       45.51       50.49     24.79 o 
   4   5   9       10.17       -4.03     16.80 o 
   5   5   9       78.67       84.44     26.52 o 
   6   5   9     2184.16     2262.70     94.95 o 
   7   5   9      159.16      128.54     29.87 o 
   8   5   9       74.31      113.56     28.03 o 
   9   5   9      258.07      328.69     81.11 o 
  10   5   9     2379.03     2649.57    186.46 o 
  -5   6   9       95.14      -15.39     26.45 o 
  -4   6   9      311.20      465.05     94.43 o 
  -3   6   9      177.48      112.70     50.49 o 
  -2   6   9      150.10      175.79     57.46 o 
  -1   6   9       83.67       74.67     38.32 o 
   0   6   9      247.65      217.04     59.62 o 
   1   6   9      583.60      554.95     52.27 o 
   2   6   9     4515.50     4610.11    130.31 o 
   3   6   9    13507.83    13888.21    183.53 o 
   4   6   9     1781.38     1632.67     79.89 o 
   5   6   9      500.98      455.43     46.53 o 
   6   6   9      662.62      715.87     58.76 o 
   7   6   9     1408.28     1564.41    110.81 o 
   8   6   9      512.24      543.12     53.32 o 
   9   6   9       87.40       13.61     36.64 o 
  -4   7   9      123.52      117.22     54.81 o 
  -3   7   9      399.88      349.75     81.74 o 
  -2   7   9      101.42       83.47     46.64 o 
  -1   7   9     2449.26     2680.53    168.77 o 
   0   7   9     2617.07     2304.14    147.90 o 
   1   7   9     1575.50     1804.69     89.70 o 
   2   7   9       64.70       46.51     19.67 o 
   3   7   9     1138.94     1197.13     56.61 o 
   4   7   9     2047.29     1838.02     87.30 o 
   5   7   9      331.19      307.14     46.16 o 
   6   7   9      777.85      825.52     80.13 o 
   7   7   9     1908.35     2015.63     97.56 o 
   8   7   9     3656.73     4303.92    234.35 o 
   9   7   9      825.08      834.18     68.70 o 
  -3   8   9      164.46      195.31     66.21 o 
  -2   8   9      599.93      518.04     84.86 o 
  -1   8   9      415.73      342.78     78.57 o 
   0   8   9     2908.69     2880.02    171.70 o 
   1   8   9     2689.44     2816.30    115.59 o 
   2   8   9      137.32      138.12     36.21 o 
   3   8   9       19.52       43.45     25.13 o 
   4   8   9     1096.84     1013.94     54.53 o 
   5   8   9      213.16      220.96     41.51 o 
   6   8   9      317.98      381.24     48.66 o 
   7   8   9       88.24       56.64     24.34 o 
   8   8   9       46.95       16.61     39.81 o 
   9   8   9      286.46      272.33     47.75 o 
  -2   9   9      934.02     1206.04    128.28 o 
  -1   9   9     2132.27     2210.05    162.57 o 
   0   9   9        0.50       -0.87     31.40 o 
   1   9   9      650.68      676.49    116.19 o 
   2   9   9        3.80        4.19     21.66 o 
   3   9   9       14.88       -8.10     26.76 o 
   4   9   9       46.25       81.68     39.15 o 
   5   9   9      506.14      458.17     48.41 o 
   6   9   9      871.94      816.27     75.80 o 
   7   9   9      798.48      689.62     62.59 o 
   8   9   9      465.38      511.74     55.43 o 
  -1  10   9      224.87      214.21     64.96 o 
   0  10   9       24.63       29.91     34.72 o 
   1  10   9       84.20      110.36     35.50 o 
   2  10   9      544.36      658.15     62.38 o 
   3  10   9      264.04      275.51     47.73 o 
   4  10   9     1228.03     1337.90     84.91 o 
   5  10   9     1541.28     1659.73     73.59 o 
   6  10   9        7.68       11.71     28.71 o 
   7  10   9       10.28       68.49     41.16 o 
   1  11   9      137.03       62.03     30.85 o 
   2  11   9      237.62      114.70     72.72 o 
   3  11   9       33.52       22.40     25.20 o 
   4  11   9       22.65      -11.13     22.93 o 
   5  11   9      922.43      917.11    149.39 o 
   6  11   9      342.90      406.49     88.23 o 
  -4 -10  10        6.38      -28.85     34.91 o 
  -3 -10  10        3.69      -21.64     22.32 o 
  -2 -10  10      363.55      360.69     56.04 o 
  -1 -10  10      518.34      384.03     89.38 o 
   0 -10  10     1576.23     1298.41    134.68 o 
   1 -10  10      534.82      459.76     97.99 o 
  -5  -9  10      315.00       34.86     42.46 o 
  -4  -9  10        9.08      -11.11     34.09 o 
  -3  -9  10      368.61      306.24     71.40 o 
  -2  -9  10       39.65       21.62     35.36 o 
  -1  -9  10        1.44      -32.26     32.26 o 
   0  -9  10       25.34       19.23     42.31 o 
   1  -9  10      636.12      648.68     96.40 o 
   2  -9  10      579.80      143.91     54.81 o 
   3  -9  10      155.79        0.67     21.25 o 
  -6  -8  10      100.75       -8.65     27.12 o 
  -5  -8  10       44.59       42.31     45.92 o 
  -4  -8  10        9.39      -22.84     38.99 o 
  -3  -8  10     1513.93     1739.66    133.57 o 
  -2  -8  10     5007.74     5358.08    218.68 o 
  -1  -8  10     2062.58     2245.26    103.18 o 
   0  -8  10      699.45      574.77     90.25 o 
   1  -8  10      115.72       35.58     38.66 o 
   2  -8  10      230.95      199.06     68.42 o 
   3  -8  10      651.27      588.24     97.03 o 
   4  -8  10       91.78       10.58     34.38 o 
  -6  -7  10      332.59       33.22     43.18 o 
  -5  -7  10     1456.39     1525.21    137.90 o 
  -4  -7  10     1615.58     1691.63    138.33 o 
  -3  -7  10      882.91      800.76     93.47 o 
  -2  -7  10      397.40      303.98     65.34 o 
  -1  -7  10     1192.76     1045.88     91.21 o 
   0  -7  10      527.41      517.53     52.16 o 
   1  -7  10      234.17      271.23     69.82 o 
   2  -7  10     1092.76      988.52    109.43 o 
   3  -7  10     4386.65     4214.78    220.17 o 
   4  -7  10     2279.87     2280.25    167.76 o 
   5  -7  10      281.40      301.21     76.64 o 
  -7  -6  10      592.86      655.60    100.01 o 
  -6  -6  10        1.52        5.48     30.10 o 
  -5  -6  10     1781.07     1878.04    148.14 o 
  -4  -6  10     3467.22     3601.69    194.06 o 
  -3  -6  10      731.09      702.14     89.48 o 
  -2  -6  10      301.66      432.45     77.60 o 
  -1  -6  10      144.48      113.14     38.42 o 
   0  -6  10      915.82      805.99     59.54 o 
   1  -6  10     1060.20     1170.85    111.26 o 
   2  -6  10      771.36      738.59     95.11 o 
   3  -6  10      337.54      341.83     47.74 o 
   4  -6  10      902.53      934.18     69.72 o 
   5  -6  10        5.84       25.93     22.12 o 
   6  -6  10      197.67      250.41     88.25 o 
  -7  -5  10     1675.67     1952.47    162.90 o 
  -6  -5  10     1888.39     2634.85    182.28 o 
  -5  -5  10      443.49      498.90     94.58 o 
  -4  -5  10      639.01      562.61     85.97 o 
  -3  -5  10       38.85       28.85     33.85 o 
  -2  -5  10      114.82       73.81     42.22 o 
  -1  -5  10      121.19      136.12     46.74 o 
   0  -5  10      636.54      699.07     71.02 o 
   1  -5  10     1541.09     1556.62     61.43 o 
   2  -5  10     1873.20     1872.62     81.89 o 
   3  -5  10      882.45      826.58     60.37 o 
   4  -5  10      292.72      322.68    104.27 o 
   5  -5  10      154.94      141.72     38.15 o 
   6  -5  10       45.37       69.06     29.01 o 
   7  -5  10      158.01      143.48     60.34 o 
  -7  -4  10      216.18      267.38     72.08 o 
  -6  -4  10      321.78      386.34     87.12 o 
  -5  -4  10       92.85      109.63     49.19 o 
  -4  -4  10       10.89      -23.13     23.13 o 
  -3  -4  10      550.38      544.00     79.72 o 
  -2  -4  10       39.09       21.30     31.78 o 
  -1  -4  10     2913.56     2917.65     98.41 o 
   0  -4  10     5633.15     5505.12    119.58 o 
   1  -4  10      611.45      624.91     38.01 o 
   2  -4  10      918.07      931.22     68.51 o 
   3  -4  10      421.44      394.55    112.97 o 
   4  -4  10        5.30       -7.26     21.08 o 
   5  -4  10      307.31      292.84     47.82 o 
   6  -4  10       10.69       -0.53     20.37 o 
   7  -4  10      395.53      511.75     62.74 o 
  -7  -3  10       77.21       82.32     48.37 o 
  -6  -3  10       29.69       37.55     39.96 o 
  -5  -3  10      403.99      458.37     92.61 o 
  -4  -3  10       62.75      131.02     47.12 o 
  -3  -3  10      626.16      669.12     88.01 o 
  -2  -3  10      283.86      230.62     35.35 o 
  -1  -3  10        9.98        4.77     14.06 o 
   0  -3  10      674.24      615.39     46.18 o 
   1  -3  10     4150.15     4394.41    107.16 o 
   2  -3  10       77.86       98.01     20.09 o 
   3  -3  10       75.00       49.78     22.36 o 
   4  -3  10      831.81      824.43     93.52 o 
   5  -3  10     5831.85     6201.17    165.45 o 
   6  -3  10     3151.49     3483.84    131.43 o 
   7  -3  10      130.30       50.00     29.53 o 
   8  -3  10       17.75       36.72     24.84 o 
  -7  -2  10        6.24      122.03     47.99 o 
  -6  -2  10       52.10       84.10     49.19 o 
  -5  -2  10      585.85      512.45     57.18 o 
  -4  -2  10       30.73       32.81     21.47 o 
  -3  -2  10     4093.75     4015.81    247.48 o 
  -2  -2  10     8687.91     9063.27    251.45 o 
  -1  -2  10     2630.69     2467.68    162.23 o 
   0  -2  10     2607.84     2572.15    112.90 o 
   1  -2  10        6.02       16.44     17.65 o 
   2  -2  10      659.77      655.69     48.39 o 
   3  -2  10     1123.44     1167.12     64.13 o 
   4  -2  10       47.25       44.65     23.56 o 
   5  -2  10     1174.53     1334.35     74.75 o 
   6  -2  10     6421.51     6750.57    177.19 o 
   7  -2  10      576.04      609.39     58.43 o 
   8  -2  10      140.46       97.10     43.78 o 
  -7  -1  10      119.55      150.09     38.17 o 
  -6  -1  10      896.02      872.37     68.89 o 
  -5  -1  10     2563.31     2373.73    220.29 o 
  -4  -1  10     3830.43     3972.41    129.00 o 
  -3  -1  10      540.66      564.48     67.65 o 
  -2  -1  10     2362.65     2461.85    123.33 o 
  -1  -1  10     1592.09     1673.70     66.09 o 
   0  -1  10       16.58        8.17     14.61 o 
   1  -1  10       25.98       56.98     24.47 o 
   2  -1  10     5229.72     5180.23    125.40 o 
   3  -1  10    10774.47    11337.09    208.65 o 
   4  -1  10     7282.14     7411.60    157.81 o 
   5  -1  10      578.97      492.60     47.63 o 
   6  -1  10      148.60      141.64     35.03 o 
   7  -1  10      277.16      282.96     47.60 o 
   8  -1  10      146.50      135.45     56.54 o 
   9  -1  10      137.89      236.95     74.58 o 
  -7   0  10      579.16      582.00     61.86 o 
  -6   0  10      231.93      229.99     46.30 o 
  -5   0  10     3167.92     3492.60    152.95 o 
  -4   0  10     2921.13     3221.79    162.18 o 
  -3   0  10     1768.82     1870.54    121.17 o 
  -2   0  10      127.09       81.50     36.64 o 
  -1   0  10     1633.26     1795.58    107.22 o 
   0   0  10      632.38      649.93     45.31 o 
   1   0  10     2263.94     2256.35    114.96 o 
   2   0  10      204.68      180.16     43.42 o 
   3   0  10      572.51      568.87     43.80 o 
   4   0  10     2185.76     2310.43     87.03 o 
   5   0  10       87.59       97.91     28.04 o 
   6   0  10      533.70      540.79     50.41 o 
   7   0  10        5.08      -19.86     27.50 o 
   8   0  10      755.66      754.17    101.07 o 
   9   0  10     1008.45      783.40    107.56 o 
  -7   1  10     1520.41     1567.12     98.28 o 
  -6   1  10     1596.32     1735.62     99.82 o 
  -5   1  10        5.83       12.16     30.77 o 
  -4   1  10      282.00      403.17     76.35 o 
  -3   1  10       42.34       72.32     34.62 o 
  -2   1  10       95.06       55.68     34.67 o 
  -1   1  10       56.09       16.01     29.57 o 
   0   1  10     3008.26     2773.50     90.82 o 
   1   1  10     1287.47     1141.66     87.46 o 
   2   1  10     2192.61     2057.67    114.15 o 
   3   1  10     2358.08     2555.95     81.09 o 
   4   1  10       77.28       99.37     23.95 o 
   5   1  10      824.19      829.07     51.93 o 
   6   1  10       33.06       25.68     32.41 o 
   7   1  10      534.65      778.02     96.26 o 
   8   1  10      725.55      726.81     98.81 o 
   9   1  10       42.13       28.95     36.45 o 
  -6   2  10      319.03      318.77     54.58 o 
  -5   2  10       28.93       72.17     38.08 o 
  -4   2  10      170.00       47.75     34.91 o 
  -3   2  10        5.78       14.42     26.78 o 
  -2   2  10        7.36       -1.63     21.01 o 
  -1   2  10     7861.40     7759.06    239.55 o 
   0   2  10     2996.76     2718.55     92.77 o 
   1   2  10      322.90      329.08     39.19 o 
   2   2  10      698.46      627.76     67.99 o 
   3   2  10      339.02      322.98     29.60 o 
   4   2  10      264.92      165.11     49.52 o 
   5   2  10      253.52      242.36     35.80 o 
   6   2  10      471.49      468.24     47.51 o 
   7   2  10     1670.21     1823.66    139.77 o 
   8   2  10     4138.55     4527.51    233.44 o 
  -6   3  10        2.99       13.66     31.01 o 
  -5   3  10       66.13      170.31     54.72 o 
  -4   3  10      319.60      319.75     75.10 o 
  -3   3  10      421.09      425.00     81.31 o 
  -2   3  10      756.13      593.09     79.53 o 
  -1   3  10      123.93      135.83     46.45 o 
   0   3  10     4995.10     5153.20    195.17 o 
   1   3  10     1856.30     1680.36     75.27 o 
   2   3  10       57.76       65.34     34.04 o 
   3   3  10       14.94       15.67     26.30 o 
   4   3  10     2071.30     1933.01    115.93 o 
   5   3  10     7841.98     7907.56    174.97 o 
   6   3  10     1748.01     1674.08     77.77 o 
   7   3  10      186.52      186.94     55.82 o 
   8   3  10      226.63      263.06     70.97 o 
   9   3  10      572.78      629.73     97.13 o 
  -6   4  10       62.22        2.26     22.41 o 
  -5   4  10       55.53       53.47     42.70 o 
  -4   4  10      601.00      590.06     86.02 o 
  -3   4  10     3704.96     3757.76    197.33 o 
  -2   4  10     2084.35     2130.86    143.14 o 
  -1   4  10      969.49     1073.15    102.13 o 
   0   4  10     1282.44     1326.68    104.77 o 
   1   4  10     1679.32     1917.54     83.24 o 
   2   4  10     1528.86     1370.88     71.06 o 
   3   4  10      244.85      216.68     36.55 o 
   4   4  10        5.69      -12.81     15.48 o 
   5   4  10     2495.53     2361.90     93.55 o 
   6   4  10     5111.17     5140.33    139.61 o 
   7   4  10      444.71      360.68     48.39 o 
   8   4  10       62.74       26.69     37.94 o 
   9   4  10      306.47      357.78     83.66 o 
  -4   5  10     1642.82     1934.34    156.27 o 
  -3   5  10       30.53       20.72     33.75 o 
  -2   5  10      763.47      727.48     94.10 o 
  -1   5  10      103.56      143.72     51.50 o 
   0   5  10        5.46       34.96     31.97 o 
   1   5  10      238.79      189.35     36.58 o 
   2   5  10     4002.81     3948.36     98.16 o 
   3   5  10     6356.20     6481.30    156.27 o 
   4   5  10     1746.57     1783.72    126.41 o 
   5   5  10     1083.39     1068.29    123.07 o 
   6   5  10       88.08       57.27     24.64 o 
   7   5  10      394.79      345.46     47.82 o 
   8   5  10      203.92      321.24     74.48 o 
   9   5  10       69.72      112.90     48.71 o 
  -3   6  10      890.32      902.60    109.68 o 
  -2   6  10       14.15      -23.61     31.06 o 
  -1   6  10     2123.89     2033.20    144.53 o 
   0   6  10      409.19      402.59     80.15 o 
   1   6  10     2641.31     2601.87    151.41 o 
   2   6  10      312.19      236.90     33.91 o 
   3   6  10      265.68      288.26     35.61 o 
   4   6  10      787.12      612.82     54.33 o 
   5   6  10       49.26       22.15     39.96 o 
   6   6  10      118.22      122.29     69.05 o 
   7   6  10      275.57      369.16     81.88 o 
   8   6  10      683.71      775.49     63.38 o 
   9   6  10      485.13      420.96     87.17 o 
  -4   7  10      131.03      134.53     59.38 o 
  -3   7  10       73.81       18.13     36.54 o 
  -2   7  10       20.95      -23.94     26.35 o 
  -1   7  10      827.51      952.17    109.10 o 
   0   7  10      578.92      638.53     87.27 o 
   1   7  10     1174.82     1086.42    107.22 o 
   2   7  10     2345.44     2260.17     80.47 o 
   3   7  10      370.58      356.06     40.11 o 
   4   7  10       41.58       79.14     41.01 o 
   5   7  10       81.33       36.83     24.10 o 
   6   7  10        4.68        1.22     27.98 o 
   7   7  10      634.78      597.26     56.69 o 
   8   7  10      322.70      284.09     48.68 o 
   9   7  10      156.21       95.59     46.01 o 
  -3   8  10       58.20       16.54     39.33 o 
  -2   8  10       32.39      159.49     57.27 o 
  -1   8  10     1629.26     1689.17    143.48 o 
   0   8  10      392.51      458.46     75.68 o 
   1   8  10      268.45      220.95     50.68 o 
   2   8  10      546.95      590.16     57.99 o 
   3   8  10       68.72       71.21     21.77 o 
   4   8  10        1.88       13.70     18.35 o 
   5   8  10        5.26       11.42     18.53 o 
   6   8  10       75.47      103.77     30.53 o 
   7   8  10     1785.01     2029.34    132.11 o 
   8   8  10     2420.41     2646.53    119.95 o 
  -2   9  10      380.49      427.50     91.93 o 
  -1   9  10       98.05       52.55     33.56 o 
   0   9  10     1620.01     1541.22    136.36 o 
   1   9  10      349.01      329.10     52.98 o 
   2   9  10       13.29       -3.73     20.96 o 
   3   9  10        8.26       14.66     28.61 o 
   4   9  10     1688.10     1874.81     77.72 o 
   5   9  10     2407.34     2413.74     90.50 o 
   6   9  10     1538.45     1572.57     90.95 o 
   7   9  10       25.92       78.20     32.79 o 
   8   9  10      275.23      373.03     57.56 o 
   0  10  10       61.54      101.98     47.36 o 
   1  10  10      942.06      865.08     72.88 o 
   2  10  10      224.90      237.31     47.06 o 
   3  10  10      109.76      100.73     34.07 o 
   4  10  10       34.13       -4.30     36.81 o 
   5  10  10     1488.06     1694.24     76.61 o 
   6  10  10     1742.83     1829.89    156.81 o 
   7  10  10      129.75      128.09     56.40 o 
   3  11  10     1046.44     1037.52    109.58 o 
   4  11  10      872.46      869.37     98.66 o 
   5  11  10       34.22       41.79     27.63 o 
  -1 -10  11       60.49       97.65     54.53 o 
  -4  -9  11      119.15       96.31     49.72 o 
  -3  -9  11      383.88      393.60     83.23 o 
  -2  -9  11     2173.93     2357.30    116.30 o 
   0  -9  11      537.23      116.17     54.77 o 
   1  -9  11       10.98      -29.23     36.64 o 
  -5  -8  11       72.11       93.18     41.88 o 
  -4  -8  11      205.68      159.15     60.25 o 
  -3  -8  11      491.29      392.01     82.75 o 
  -2  -8  11      230.82      223.53     58.61 o 
  -1  -8  11      353.68      450.29    191.46 o 
   0  -8  11        1.11       -0.82     30.53 o 
   1  -8  11        2.11      -26.78     33.51 o 
   2  -8  11       67.02       82.80     49.62 o 
   3  -8  11       26.50       32.12     40.20 o 
  -6  -7  11       16.16        1.35     36.49 o 
  -5  -7  11      238.57      251.33     73.90 o 
  -4  -7  11      635.89      606.70     88.13 o 
  -3  -7  11     1586.39     1672.01    133.67 o 
  -2  -7  11     1341.19     1537.76    121.12 o 
  -1  -7  11       51.97       30.72     34.23 o 
   0  -7  11       92.12       80.59     52.17 o 
   1  -7  11      255.49      237.48     67.17 o 
   2  -7  11      490.58      485.15     93.62 o 
   3  -7  11     1114.00     1023.76    117.51 o 
   4  -7  11       37.78        9.90     46.54 o 
   5  -7  11      212.85       90.49     45.20 o 
  -5  -6  11      934.44     1118.49    121.55 o 
  -4  -6  11      326.27      163.14     61.64 o 
  -3  -6  11      121.95      232.09     65.87 o 
  -2  -6  11       18.21      -18.03     29.19 o 
  -1  -6  11      223.19      259.40     62.03 o 
   0  -6  11      194.57      165.79     37.66 o 
   1  -6  11       22.83       12.12     35.87 o 
   2  -6  11     1252.89     1125.89    113.71 o 
   3  -6  11     4846.37     5085.65    235.27 o 
   4  -6  11     1604.45     2065.83    102.50 o 
   5  -6  11      229.13      273.82     50.39 o 
   6  -6  11        1.26       -2.78     21.23 o 
  -6  -5  11       42.91       29.47     40.05 o 
  -5  -5  11     1237.70     1377.84    131.94 o 
  -4  -5  11      874.12      908.85    107.08 o 
  -3  -5  11      141.05      227.52     63.85 o 
  -2  -5  11      935.33      930.77     96.31 o 
  -1  -5  11      324.71      413.03     63.76 o 
   0  -5  11     3951.10     4267.91    172.81 o 
   1  -5  11     1791.91     1997.07     86.26 o 
   2  -5  11      943.93      967.88    108.18 o 
   3  -5  11      750.62      676.85    115.69 o 
   4  -5  11      846.05      912.11     91.91 o 
   5  -5  11       45.58       36.20     25.85 o 
   6  -5  11       58.69       62.11     56.11 o 
  -7  -4  11     1535.23     1740.00    154.97 o 
  -6  -4  11      830.85      806.91    107.08 o 
  -5  -4  11      452.26      255.12     72.32 o 
  -4  -4  11       72.57       42.75     41.69 o 
  -3  -4  11      254.60      206.51     60.58 o 
  -2  -4  11      845.40      865.72     93.04 o 
  -1  -4  11      329.82      398.65     71.21 o 
   0  -4  11     1426.01     1550.15     67.49 o 
   1  -4  11     7442.89     7722.63    132.65 o 
   2  -4  11      305.29      295.90     42.90 o 
   3  -4  11      556.12      581.60     51.19 o 
   4  -4  11      140.41      166.42     55.05 o 
   5  -4  11      702.02      754.38     63.42 o 
   6  -4  11      493.33      463.96     63.19 o 
   7  -4  11      333.51      255.79     62.07 o 
  -7  -3  11      796.16      639.68     98.18 o 
  -6  -3  11      295.97      265.89     76.98 o 
  -5  -3  11      364.32      284.65     72.17 o 
  -4  -3  11        8.59       10.05     31.06 o 
  -3  -3  11     1716.50     1935.79    140.21 o 
  -2  -3  11     4086.38     4029.22    116.81 o 
  -1  -3  11     4816.88     4840.74     94.63 o 
   0  -3  11     1066.40     1111.93     59.14 o 
   1  -3  11      659.01      586.37     96.19 o 
   2  -3  11     1143.47     1254.88     52.85 o 
   3  -3  11      368.24      358.29     62.84 o 
   4  -3  11       86.80       88.21     27.64 o 
   5  -3  11       43.82       77.07     33.03 o 
   6  -3  11     1246.85     1281.28     83.19 o 
   7  -3  11      674.88      713.40     66.83 o 
   8  -3  11      499.33      431.14     64.08 o 
  -7  -2  11        7.59      -21.30     36.40 o 
  -6  -2  11      157.51      188.10     66.31 o 
  -5  -2  11      177.43      131.65     53.28 o 
  -4  -2  11     1077.33     1061.49     94.89 o 
  -3  -2  11        3.81       -3.43     23.94 o 
  -2  -2  11      415.58      437.83     47.75 o 
  -1  -2  11     1795.95     1851.89     70.69 o 
   1  -2  11       24.98       71.07     27.84 o 
   2  -2  11      728.39      705.92     52.04 o 
   3  -2  11      521.80      451.59    111.69 o 
   4  -2  11      354.95      375.96     43.22 o 
   5  -2  11     2815.39     2853.78    244.59 o 
   6  -2  11      603.79      679.53     61.63 o 
   7  -2  11       14.03       -8.91     19.48 o 
   8  -2  11      139.71      196.32     62.84 o 
  -7  -1  11        2.60       -3.08     37.02 o 
  -6  -1  11        6.35       21.94     27.35 o 
  -5  -1  11      236.50      193.29     41.57 o 
  -4  -1  11     1061.82     1089.45     72.92 o 
  -3  -1  11     2888.21     2891.32    147.90 o 
  -2  -1  11      495.94      547.27     69.19 o 
  -1  -1  11        9.08        4.62     25.00 o 
   0  -1  11     1369.01     1295.26     62.83 o 
   1  -1  11        9.46       17.60     22.12 o 
   2  -1  11     1203.55     1119.46     61.71 o 
   3  -1  11     1855.46     1766.62     92.73 o 
   4  -1  11       19.81       -0.23     16.93 o 
   5  -1  11       89.89       83.38     27.60 o 
   6  -1  11     1150.21     1181.77    149.49 o 
   7  -1  11      492.27      550.40     88.28 o 
   8  -1  11        1.94       31.83     36.21 o 
  -6   0  11      822.37      846.32     72.18 o 
  -5   0  11      508.92      604.71     59.77 o 
  -4   0  11      717.80      626.61     79.58 o 
  -3   0  11       30.87       18.85     26.59 o 
  -2   0  11        5.16       -0.87     27.41 o 
  -1   0  11       69.72       62.89     36.11 o 
   0   0  11      470.83      436.92     39.59 o 
   1   0  11       85.94       93.86     36.35 o 
   2   0  11     6008.68     5527.04    191.94 o 
   3   0  11    10833.92    11576.90    282.34 o 
   4   0  11     2288.76     2228.15     86.05 o 
   5   0  11      328.78      347.53     41.12 o 
   6   0  11        2.09       -7.84     27.89 o 
   7   0  11     1689.25     1647.49    140.11 o 
   8   0  11      626.31      587.23     95.25 o 
   9   0  11        2.09      -22.55     31.78 o 
  -6   1  11      329.86      255.77     49.31 o 
  -5   1  11     1434.74     1451.31    127.13 o 
  -4   1  11      812.74      659.93     86.50 o 
  -3   1  11      887.83     1193.11    105.73 o 
  -2   1  11      274.45      348.26     67.65 o 
  -1   1  11     1566.34     1585.32    112.70 o 
   0   1  11     4745.44     4645.37    246.59 o 
   1   1  11     4286.08     3913.79    161.36 o 
   2   1  11      872.61      892.74     83.90 o 
   3   1  11     2125.69     2026.75    106.72 o 
   4   1  11     2976.05     3258.28     97.58 o 
   5   1  11      105.82      144.78     48.76 o 
   6   1  11      187.18      216.61     60.01 o 
   7   1  11     1940.98     1994.49    152.47 o 
   8   1  11     2726.58     2864.30    192.57 o 
  -6   2  11      987.67     1243.85     90.09 o 
  -5   2  11        7.11       34.23     37.89 o 
  -4   2  11      245.71      252.86     65.39 o 
  -3   2  11      480.46      393.94     77.46 o 
  -2   2  11      689.85      728.44     82.99 o 
  -1   2  11      484.36      477.94     70.20 o 
   0   2  11     8076.72     7908.66    242.17 o 
   1   2  11     2484.34     2477.60    140.28 o 
   2   2  11     1204.09     1486.84    106.36 o 
   3   2  11      311.58      273.59     58.85 o 
   4   2  11     1149.71     1253.21    104.87 o 
   5   2  11     1483.17     1470.74    116.17 o 
   6   2  11      213.00      168.96     55.10 o 
   7   2  11       88.81      163.05     56.64 o 
   8   2  11       12.99       32.46     39.28 o 
  -5   3  11      106.21      118.33     57.55 o 
  -4   3  11       15.98      -25.92     25.92 o 
  -3   3  11     1263.43     1356.59    122.22 o 
  -2   3  11     3278.37     3169.53    173.62 o 
  -1   3  11     2405.94     2567.06    150.79 o 
   0   3  11      344.64      388.60     71.35 o 
   1   3  11     1858.41     1859.73     83.33 o 
   2   3  11      134.98      156.32     45.92 o 
   3   3  11      769.00      661.75     76.07 o 
   4   3  11       92.39       69.48     40.15 o 
   5   3  11      761.68      678.31    103.95 o 
   6   3  11      681.20      740.18     55.68 o 
   7   3  11      600.07      669.59     91.45 o 
   8   3  11     1074.70      874.42    106.89 o 
   9   3  11      204.89       22.60     31.88 o 
  -5   4  11      157.40       96.69     50.58 o 
  -4   4  11      325.92      234.40     67.31 o 
  -3   4  11       47.69        8.99     33.42 o 
  -2   4  11       91.66       83.13     48.03 o 
  -1   4  11      980.84     1103.53    107.75 o 
   0   4  11      845.34      894.57     94.87 o 
   1   4  11      105.78      103.11     28.93 o 
   2   4  11      860.64      792.59     57.68 o 
   3   4  11       54.03       67.36     36.01 o 
   4   4  11     1002.92     1035.70     65.04 o 
   5   4  11     4225.39     3957.51    124.33 o 
   6   4  11      766.62      832.25     61.91 o 
   7   4  11       12.95       28.57     19.54 o 
   8   4  11        4.63       16.35     32.74 o 
   9   4  11      150.39       42.26     35.48 o 
  -4   5  11      921.99      822.49    109.24 o 
  -3   5  11      520.03      515.15     84.38 o 
  -2   5  11      205.95      165.79     57.12 o 
  -1   5  11       82.36       83.04     44.81 o 
   0   5  11       50.01       50.58     39.24 o 
   1   5  11        3.01       -4.06     20.48 o 
   2   5  11     1465.15     1398.50     76.35 o 
   3   5  11        2.10      -15.65     16.01 o 
   4   5  11       21.68       32.34     21.42 o 
   5   5  11     1675.29     1747.71     95.52 o 
   6   5  11     2473.95     2498.04    104.51 o 
   7   5  11        3.01       -4.64     26.95 o 
   8   5  11      107.19       57.79     42.84 o 
   9   5  11      325.23      157.08     61.98 o 
  -3   6  11      213.03      122.95     53.85 o 
  -2   6  11      193.15      119.24     52.07 o 
  -1   6  11       12.00       10.58     32.26 o 
   0   6  11      339.12      398.55     84.62 o 
   1   6  11       23.55       25.20     33.18 o 
   2   6  11     3060.09     3085.40    114.22 o 
   3   6  11     4067.62     4321.58    110.47 o 
   4   6  11     1342.62     1444.84     81.59 o 
   5   6  11      103.52      161.47     35.07 o 
   6   6  11      239.66      189.72     38.14 o 
   7   6  11      773.38      818.94     91.36 o 
   8   6  11      184.23      112.06     34.03 o 
   9   6  11       92.73       99.19     45.58 o 
  -3   7  11      250.34      315.80     84.48 o 
  -2   7  11       42.75       21.64     37.41 o 
  -1   7  11     1024.83      856.97    104.34 o 
   0   7  11     1441.55     1553.25    133.28 o 
   1   7  11     2104.96     2150.81    150.06 o 
   2   7  11        0.63       -6.88     20.30 o 
   3   7  11     2354.56     2250.10     82.51 o 
   4   7  11      763.94      752.47     50.45 o 
   5   7  11       64.52       36.50     24.49 o 
   6   7  11       73.77       98.46     32.91 o 
   7   7  11     1286.81     1382.22    152.59 o 
   8   7  11     1819.47     2062.95    105.52 o 
  -2   8  11      199.20      176.89     60.44 o 
  -1   8  11      187.88      171.61     62.65 o 
   0   8  11     1664.83     1941.27    151.03 o 
   1   8  11     1797.40     1884.68    146.94 o 
   2   8  11      636.62      730.16     65.36 o 
   3   8  11        2.01      -17.23     17.23 o 
   4   8  11     1900.53     1767.01     75.80 o 
   5   8  11      193.70      271.62     69.53 o 
   6   8  11      106.71      104.62     31.75 o 
   7   8  11      223.80      219.04     41.42 o 
   8   8  11       15.13       10.70     21.31 o 
  -1   9  11     1059.59     1018.52    119.00 o 
   0   9  11        9.19       52.51     37.50 o 
   1   9  11      394.57      300.51     73.18 o 
   2   9  11        1.36       29.17     22.80 o 
   3   9  11        6.58       30.08     26.81 o 
   4   9  11       28.34       41.17     24.10 o 
   5   9  11      447.91      494.51     45.16 o 
   6   9  11      452.25      384.46     80.10 o 
   7   9  11      858.97      857.88     71.18 o 
   1  10  11       35.96       26.73     35.77 o 
   2  10  11      308.25       79.32     86.67 o 
   3  10  11       26.83       -2.08     25.85 o 
   4  10  11      884.80      810.74     72.55 o 
   5  10  11     1143.82     1182.39     76.39 o 
   6  10  11      202.43      218.00     36.99 o 
  -2  -9  12       68.99       16.69     62.75 o 
  -1  -9  12       34.49        4.95     20.24 o 
  -4  -8  12      174.48      142.42     55.92 o 
  -3  -8  12      891.65      822.93     98.81 o 
  -2  -8  12     3022.56     2997.87    173.48 o 
   0  -8  12      446.24      429.33     93.38 o 
   1  -8  12       39.20      127.85     59.57 o 
   2  -8  12      426.08      121.26     53.08 o 
   3  -8  12      266.88       55.58     25.68 o 
  -4  -7  12     1186.87     1149.40    122.56 o 
  -3  -7  12      438.90      478.66     91.88 o 
  -2  -7  12      885.41      853.27     95.97 o 
  -1  -7  12      533.82      520.87     76.84 o 
   0  -7  12      290.75      235.51     73.81 o 
   1  -7  12       48.04       39.24     42.55 o 
   2  -7  12       59.09       63.85     42.17 o 
   3  -7  12     2027.47     1959.15    159.44 o 
  -4  -6  12     2308.82     2213.32    165.50 o 
  -3  -6  12     1786.85     1803.03    143.77 o 
  -2  -6  12      549.81      552.56     81.98 o 
  -1  -6  12      281.82      229.16     60.25 o 
   0  -6  12       49.80       80.12     28.69 o 
   1  -6  12      174.42      192.42     62.22 o 
   2  -6  12      327.92      347.44     79.72 o 
   3  -6  12       90.49       99.34     49.00 o 
   4  -6  12      803.80      663.58     96.45 o 
   5  -6  12      103.92       75.51     26.48 o 
  -5  -5  12      122.96      125.06     55.44 o 
  -4  -5  12      351.42      341.19     81.88 o 
  -3  -5  12        4.46        7.98     31.54 o 
  -2  -5  12      220.79      122.47     51.74 o 
  -1  -5  12       28.83       71.83     36.59 o 
   0  -5  12      753.13      775.32     80.63 o 
   1  -5  12     1137.58     1199.41    115.54 o 
   2  -5  12     1204.71     1132.91    111.31 o 
   3  -5  12     1658.81     1761.12     89.24 o 
   4  -5  12      142.46      201.36     41.91 o 
   5  -5  12       46.24       43.92     24.50 o 
   6  -5  12      238.23      368.32     54.77 o 
  -6  -4  12      277.37       57.17     43.27 o 
  -5  -4  12      183.66      225.51     68.28 o 
  -4  -4  12      242.59      273.64     73.57 o 
  -3  -4  12        6.86       -0.14     33.27 o 
  -2  -4  12      481.83      423.36     80.54 o 
  -1  -4  12      536.53      660.22     80.15 o 
   0  -4  12     2541.61     2767.94    146.51 o 
   1  -4  12      625.78      602.19     90.17 o 
   2  -4  12      339.29      307.71     44.87 o 
   3  -4  12      110.61      145.13     41.88 o 
   4  -4  12      319.03      278.39     46.13 o 
   5  -4  12      325.04      320.20     50.86 o 
   6  -4  12        2.03        5.66     26.11 o 
   7  -4  12      207.81      268.87     51.12 o 
  -6  -3  12      137.26      202.14     67.60 o 
  -5  -3  12      570.05      613.62     92.22 o 
  -4  -3  12       37.88       16.92     41.69 o 
  -3  -3  12      428.05      509.33     90.54 o 
  -2  -3  12      730.41      614.92     81.55 o 
  -1  -3  12      204.63      160.34     24.46 o 
   0  -3  12     3777.98     3829.83     90.42 o 
   1  -3  12     4802.85     5028.00    128.50 o 
   2  -3  12     1115.10     1071.02     52.23 o 
   3  -3  12      368.38      322.83     45.32 o 
   4  -3  12       13.14       22.82     20.92 o 
   5  -3  12     3995.95     4197.87    142.33 o 
   6  -3  12     1967.29     2084.85    106.43 o 
   7  -3  12        4.59       27.41     25.16 o 
  -6  -2  12        5.28       13.66     39.09 o 
  -5  -2  12      110.14      178.82     61.50 o 
  -4  -2  12        7.57      -27.36     27.36 o 
  -3  -2  12     2693.23     2695.72    108.41 o 
  -2  -2  12     4749.37     5087.00    173.22 o 
  -1  -2  12     2626.93     2696.73    100.37 o 
   0  -2  12      105.48       86.30     26.49 o 
   1  -2  12      231.34      211.99     47.65 o 
   2  -2  12      421.59      559.98     64.67 o 
   3  -2  12      150.38      158.53     34.51 o 
   4  -2  12      182.92      208.72     38.03 o 
   5  -2  12     1394.45     1594.58     85.83 o 
   6  -2  12     4575.22     4747.45    153.66 o 
   7  -2  12      570.03      638.19     92.13 o 
   8  -2  12        0.89      -11.44     32.41 o 
  -6  -1  12      318.38      329.84     85.59 o 
  -5  -1  12      742.42      656.02     63.75 o 
  -4  -1  12     1454.78     1662.88     91.57 o 
  -3  -1  12        6.81      -18.28     18.28 o 
  -2  -1  12     1463.13     1355.34    105.01 o 
  -1  -1  12      365.95      398.50     61.74 o 
   0  -1  12       82.17       87.52     25.77 o 
   1  -1  12      235.42      271.42     56.11 o 
   2  -1  12     1882.18     1930.31     82.52 o 
   3  -1  12     1713.68     1841.71    186.15 o 
   4  -1  12     2478.65     2610.19    126.31 o 
   5  -1  12      404.24      377.24     47.87 o 
   6  -1  12       12.50       38.51     39.28 o 
   7  -1  12      241.99      200.79     61.16 o 
   8  -1  12       41.95       46.74     44.72 o 
  -6   0  12        4.74       13.25     30.12 o 
  -5   0  12     1478.01     1551.87     94.11 o 
  -4   0  12     2234.56     2114.70    143.28 o 
  -3   0  12     2209.45     2389.49    146.46 o 
  -2   0  12       30.07       70.30     37.26 o 
  -1   0  12       57.94      133.62     45.77 o 
   0   0  12      222.83      209.01     39.67 o 
   1   0  12     1099.24     1010.69     88.76 o 
   2   0  12      103.51      148.24     45.68 o 
   3   0  12      321.08      338.48     38.07 o 
   4   0  12      826.72      751.65     54.31 o 
   5   0  12       36.21       43.51     33.90 o 
   6   0  12      646.33      643.96     87.70 o 
   7   0  12        5.39       32.74     36.83 o 
   8   0  12      346.51      186.94     63.37 o 
  -6   1  12     1932.57     2163.32    227.19 o 
  -5   1  12       21.11       -1.30     31.35 o 
  -4   1  12      184.01      191.13     59.00 o 
  -3   1  12       45.83       40.29     33.80 o 
  -2   1  12      225.60      185.89     50.10 o 
  -1   1  12       42.52       60.05     37.17 o 
   0   1  12     1066.15     1135.08     67.47 o 
   1   1  12     1222.51     1205.44     68.84 o 
   2   1  12     5514.84     5294.23    201.70 o 
   3   1  12     1477.93     1404.29    108.47 o 
   4   1  12        8.91       30.63     29.14 o 
   5   1  12      151.79      132.56     50.77 o 
   6   1  12       96.11      108.33     47.89 o 
   7   1  12      516.78      503.80     96.93 o 
   8   1  12      400.51      546.93    103.52 o 
   9   1  12       24.86       -9.86     38.08 o 
  -5   2  12      204.45      254.74     66.26 o 
  -4   2  12       76.60       87.89     47.26 o 
  -3   2  12      241.14      210.55     57.79 o 
  -2   2  12       10.01       -6.06     28.85 o 
  -1   2  12     1055.45      932.55     95.11 o 
   0   2  12     1305.41     1330.93     72.44 o 
   1   2  12     1446.11     1549.54     78.11 o 
   2   2  12      205.17      245.46     58.04 o 
   3   2  12      217.24      157.47     46.59 o 
   4   2  12      605.37      534.77     74.96 o 
   5   2  12      438.73      385.28     76.16 o 
   6   2  12        4.41        1.11     31.06 o 
   7   2  12      790.46      888.85    108.52 o 
  -5   3  12      123.41       74.77     49.38 o 
  -4   3  12        4.03       21.06     34.67 o 
  -3   3  12      179.87      161.60     54.67 o 
  -2   3  12        7.10       64.96     38.75 o 
  -1   3  12       12.01        1.11     28.46 o 
   0   3  12     2404.49     2810.21    159.58 o 
   1   3  12     1139.67     1013.59     65.24 o 
   3   3  12      665.60      687.09     79.96 o 
   4   3  12      807.99      896.01     93.90 o 
   5   3  12     3540.16     3595.73    187.71 o 
   6   3  12     1247.21     1447.13    125.64 o 
   7   3  12      271.71      248.25     67.17 o 
   8   3  12      308.19      277.96     77.32 o 
  -4   4  12        7.02       -0.24     27.65 o 
  -3   4  12     2704.45     3022.44    191.22 o 
  -2   4  12     4615.61     4167.09    214.40 o 
  -1   4  12     3793.85     4342.01    211.03 o 
   0   4  12       13.61       23.37     33.75 o 
   1   4  12      299.16      303.15     47.69 o 
   2   4  12      523.98      512.73     50.36 o 
   3   4  12       47.83       44.38     31.93 o 
   4   4  12       13.90       -0.48     25.68 o 
   5   4  12     2566.50     2763.95    106.86 o 
   6   4  12     5391.61     5484.50    154.12 o 
   7   4  12      534.12      613.14     90.78 o 
   8   4  12      100.38      104.39     50.44 o 
   9   4  12       92.12       -9.90     24.52 o 
  -3   5  12      136.55      144.20     57.94 o 
  -2   5  12     1315.98     1274.13    126.70 o 
  -1   5  12      828.69      943.52    104.39 o 
   0   5  12      201.04      141.22     52.07 o 
   1   5  12      980.92     1048.96    103.91 o 
   2   5  12     1949.70     1980.34     93.75 o 
   4   5  12     1457.42     1569.39     84.81 o 
   5   5  12      450.92      443.89     48.68 o 
   6   5  12      347.42      251.07     43.99 o 
   7   5  12      211.98      197.01     49.96 o 
   8   5  12      262.26      193.29     59.62 o 
   9   5  12       29.99       53.03     30.96 o 
  -2   6  12      132.73      116.70     48.56 o 
  -1   6  12      170.06      146.70     57.31 o 
   0   6  12        8.20        0.48     31.73 o 
   1   6  12      407.33      321.09     73.85 o 
   2   6  12        6.99        0.61     36.54 o 
   3   6  12      176.53      182.79     33.32 o 
   4   6  12      184.19      121.30     33.45 o 
   5   6  12      417.86      447.42    127.13 o 
   6   6  12       23.95      -14.02     19.24 o 
   7   6  12      111.81      160.15     36.89 o 
   8   6  12      153.07      175.88     57.17 o 
  -2   7  12       46.01       23.70     40.58 o 
  -1   7  12      176.67      209.45     70.58 o 
   0   7  12      154.35      147.61     57.17 o 
   1   7  12      477.88      484.14     80.06 o 
   2   7  12     2208.56     2324.96    157.52 o 
   3   7  12      932.99      863.54     59.25 o 
   4   7  12       54.16       36.52     18.95 o 
   5   7  12       52.86       50.14     25.94 o 
   6   7  12       19.21       28.93     24.62 o 
   7   7  12      683.18      591.84     59.98 o 
   8   7  12       83.08       85.76     28.91 o 
  -1   8  12     1075.22     1296.34    134.82 o 
   0   8  12      551.76      464.95     96.60 o 
   1   8  12      582.91      660.55     94.63 o 
   2   8  12       39.54      -15.63     26.69 o 
   3   8  12      545.96      569.52     50.42 o 
   4   8  12       20.61       13.51     18.17 o 
   5   8  12       72.16       16.50     17.63 o 
   6   8  12        2.37       29.18     61.42 o 
   7   8  12      907.67     1035.08    220.43 o 
   0   9  12     1460.85     1795.68    156.17 o 
   1   9  12      673.87      635.36     92.41 o 
   2   9  12       17.10      -27.74     27.74 o 
   3   9  12       10.92       40.09     45.15 o 
   4   9  12     1003.65      999.09     69.82 o 
   5   9  12     1034.59     1049.04     86.22 o 
   6   9  12      736.75      773.76    110.72 o 
   2  10  12       14.31       -0.43     35.44 o 
   3  10  12       15.63       -5.02     19.98 o 
   4  10  12        4.10        2.16     46.78 o 
   5  10  12     1391.35     1487.41     82.04 o 
  -2  -8  13      230.77      338.74     75.44 o 
   0  -8  13      102.04        1.59     31.64 o 
   1  -8  13       88.24       -0.82     28.66 o 
   2  -8  13        0.33        1.88     28.90 o 
  -4  -7  13       52.51       76.93     42.31 o 
  -3  -7  13     1678.94     1777.88    146.79 o 
  -2  -7  13     1304.90     1208.21    116.26 o 
  -1  -7  13       48.55       91.88     47.22 o 
   0  -7  13      523.20      716.23    102.51 o 
   1  -7  13      152.80      223.58     70.20 o 
   2  -7  13      322.54      276.90     78.71 o 
   3  -7  13      178.69      145.83     62.03 o 
  -4  -6  13      394.53      534.63    101.74 o 
  -3  -6  13      318.81      378.12     82.32 o 
  -2  -6  13       58.84       93.81     43.56 o 
  -1  -6  13      262.06      174.83     58.47 o 
   0  -6  13        3.46      -17.02     30.58 o 
   1  -6  13      232.06      245.41     68.28 o 
   2  -6  13      935.26      771.86    101.07 o 
   3  -6  13     4382.33     4268.97    225.89 o 
   4  -6  13     1925.02     2287.70    171.99 o 
  -4  -5  13      623.10      726.67    101.31 o 
  -3  -5  13      235.84      255.94     72.12 o 
  -2  -5  13      220.84      223.73     63.04 o 
  -1  -5  13      103.80       62.99     36.73 o 
   0  -5  13     3241.01     3820.27    176.89 o 
   1  -5  13     1041.01     1171.86    116.02 o 
   2  -5  13      806.10      733.06     95.11 o 
   3  -5  13      908.58      808.55     97.90 o 
   4  -5  13     1096.75     1292.56     81.53 o 
   5  -5  13       12.65       27.11     22.73 o 
  -5  -4  13      100.69       -3.89     36.16 o 
  -4  -4  13       16.29        5.63     42.36 o 
  -3  -4  13       58.21      169.20     57.27 o 
  -2  -4  13        0.59       31.06     37.74 o 
  -1  -4  13      173.06      116.17     48.95 o 
   0  -4  13     1600.29     1814.86    123.14 o 
   1  -4  13     4955.58     5179.40    115.61 o 
   2  -4  13      686.20      697.80     56.07 o 
   3  -4  13      418.85      488.37     50.18 o 
   4  -4  13       54.68       11.46     20.06 o 
   5  -4  13      222.34      252.52     48.50 o 
   6  -4  13       12.21       14.38     24.19 o 
  -4  -3  13        8.05      -21.20     39.28 o 
  -3  -3  13      856.82      936.11    109.34 o 
  -2  -3  13     2358.98     2664.13    167.09 o 
  -1  -3  13     3642.01     3953.99    192.04 o 
   0  -3  13      699.98      759.04     44.88 o 
   1  -3  13        6.23        2.20     18.95 o 
   2  -3  13       15.05       27.18     17.31 o 
   3  -3  13      186.52      176.71     36.21 o 
   4  -3  13        8.24       10.26     31.35 o 
   5  -3  13       35.56       18.25     23.99 o 
   6  -3  13      945.98      976.81     75.12 o 
   7  -3  13      528.32      530.35     85.39 o 
  -5  -2  13        5.16       62.99     47.26 o 
  -4  -2  13      384.82      352.87     82.03 o 
  -3  -2  13      111.66       60.63     49.04 o 
  -2  -2  13      648.60      679.86     59.51 o 
  -1  -2  13     1099.23      961.19     67.23 o 
   0  -2  13      189.22      206.09     35.60 o 
   1  -2  13      121.88       65.68     31.69 o 
   2  -2  13      170.11      191.87     34.19 o 
   3  -2  13        9.99       22.98     18.69 o 
   4  -2  13      548.69      627.53     55.67 o 
   5  -2  13     2282.27     2283.54    103.85 o 
   6  -2  13      614.81      916.64    104.72 o 
   7  -2  13      127.59      253.68     74.72 o 
  -5  -1  13        3.58       31.35     42.41 o 
  -4  -1  13      352.83      269.68     48.99 o 
  -3  -1  13     1834.36     1882.18    106.07 o 
  -2  -1  13      861.07     1102.23     97.27 o 
  -1  -1  13      725.26      730.03     80.01 o 
   0  -1  13      759.01      738.55     87.22 o 
   1  -1  13       15.41       36.06     24.67 o 
   2  -1  13      328.89      378.05     62.63 o 
   3  -1  13      232.47      228.43     38.06 o 
   4  -1  13        2.83       -1.89     17.39 o 
   5  -1  13     1199.38     1049.49    105.83 o 
   6  -1  13     2453.12     2462.67    167.42 o 
   7  -1  13      349.09      332.73     83.81 o 
   8  -1  13       14.70       -1.92     35.82 o 
  -5   0  13      428.96      258.63     51.19 o 
  -4   0  13      381.37      360.95     74.14 o 
  -3   0  13       36.67       43.47     36.49 o 
  -2   0  13      316.34      211.32     57.79 o 
  -1   0  13      307.99      166.46     51.83 o 
   0   0  13        9.68        7.33     18.06 o 
   2   0  13     3196.19     3116.97    159.25 o 
   3   0  13     5130.32     5379.48    212.23 o 
   4   0  13     4236.05     4596.51    209.01 o 
   5   0  13      543.73      586.07     85.39 o 
   6   0  13      256.47      247.43     65.92 o 
   7   0  13      902.35      898.37    107.66 o 
   8   0  13        5.06       22.45     31.93 o 
  -5   1  13     1702.18     1767.99    106.56 o 
  -4   1  13      860.84      807.59     98.52 o 
  -3   1  13      643.87      676.61     89.24 o 
  -2   1  13      110.12      122.95     47.60 o 
  -1   1  13     1739.58     1890.11    133.24 o 
   0   1  13     1606.10     1714.82     98.50 o 
   1   1  13     1493.75     1386.53     75.91 o 
   2   1  13       94.35       82.17     41.49 o 
   3   1  13     1273.77     1207.87    106.07 o 
   4   1  13      942.11      887.02     93.57 o 
   5   1  13       16.99       15.82     32.26 o 
   6   1  13       12.08      -12.02     28.95 o 
   7   1  13      643.29      625.21     95.39 o 
   8   1  13     1693.70     1947.71    164.83 o 
  -5   2  13      103.07      125.45     54.43 o 
  -4   2  13      155.18      125.78     52.89 o 
  -3   2  13      331.21      416.58     84.38 o 
  -2   2  13        9.49       24.62     33.56 o 
  -1   2  13      134.76       95.30     44.28 o 
   0   2  13     3732.79     3848.17    125.99 o 
   1   2  13     4182.78     4208.95    131.59 o 
   2   2  13     1685.87     1590.75    119.72 o 
   3   2  13        0.91       -5.19     26.45 o 
   4   2  13      733.29      788.16     90.92 o 
   5   2  13       35.13      106.36     48.61 o 
   6   2  13        6.73      -15.67     29.62 o 
   7   2  13      584.52      508.66    100.35 o 
   8   2  13        0.78      -29.71     37.79 o 
  -4   3  13       60.98       76.11     46.26 o 
  -3   3  13      390.14      296.71     76.84 o 
  -2   3  13      905.28      961.40    104.96 o 
  -1   3  13     1039.99     1066.89    110.40 o 
   0   3  13     1345.98     1339.33    116.60 o 
   1   3  13      236.17      258.31     44.74 o 
   2   3  13        3.93        7.67     21.27 o 
   3   3  13       12.62       -4.86     25.87 o 
   4   3  13       18.60       29.86     33.80 o 
   5   3  13      903.03     1062.47    108.62 o 
   6   3  13      248.02      229.59     65.54 o 
   7   3  13      906.88      773.64    102.32 o 
  -4   4  13      249.61        7.98     32.55 o 
  -3   4  13       72.30       60.68     44.38 o 
  -2   4  13      130.20      125.06     54.96 o 
  -1   4  13      555.59      575.16     87.03 o 
   0   4  13      456.92      543.86     82.41 o 
   1   4  13        4.21       18.88     24.76 o 
   2   4  13        3.17       -4.07     17.42 o 
   3   4  13      104.40       84.19     43.85 o 
   4   4  13      890.41      794.36     93.52 o 
   5   4  13     2716.78     2300.15    154.92 o 
   6   4  13      795.51      842.93    100.16 o 
   7   4  13       26.16       65.63     47.36 o 
   8   4  13       13.50       -0.72     37.26 o 
  -2   5  13      308.96      114.15     54.86 o 
  -1   5  13       85.45       74.05     47.17 o 
   0   5  13        6.50      -18.99     33.18 o 
   1   5  13      138.27      142.08     52.46 o 
   2   5  13      123.92       77.52     26.22 o 
   3   5  13       22.90       31.58     27.29 o 
   4   5  13       10.04       54.62     36.40 o 
   5   5  13     2312.42     2415.66    146.29 o 
   6   5  13     1630.13     1592.72     87.96 o 
   7   5  13      175.70      282.72     73.28 o 
   8   5  13       26.66      -24.38     29.47 o 
  -2   6  13      244.88       11.64     31.54 o 
  -1   6  13       10.21       29.47     34.81 o 
   0   6  13       48.70       72.41     47.75 o 
   1   6  13       12.74       18.51     35.92 o 
   2   6  13     2000.41     1886.40     97.00 o 
   3   6  13     3489.50     3749.01    135.61 o 
   5   6  13      135.35      140.62     37.20 o 
   6   6  13      559.15      500.14     58.06 o 
   7   6  13       91.63       81.27     54.98 o 
   8   6  13       30.95      -21.01     23.56 o 
  -1   7  13      524.74      611.75     94.48 o 
   0   7  13      287.78      332.10     81.11 o 
   1   7  13     1113.98     1436.89    135.11 o 
   2   7  13       73.51       78.90     46.64 o 
   3   7  13     1894.77     1908.37    213.12 o 
   4   7  13      792.94      855.00     57.28 o 
   5   7  13       25.02       18.29     24.60 o 
   6   7  13      125.36       58.49     33.66 o 
   7   7  13      655.80      535.01     77.80 o 
   0   8  13     1155.02     1307.11    133.38 o 
   1   8  13     1213.23     1209.65    127.08 o 
   2   8  13      928.53      964.53    111.98 o 
   3   8  13       28.98       -0.99     22.87 o 
   4   8  13      328.54      406.45     48.82 o 
   5   8  13        7.94       33.70     21.68 o 
   6   8  13        9.09        8.83     23.28 o 
   7   8  13      322.38      267.79     45.15 o 
   1   9  13      415.95      432.98     96.40 o 
   2   9  13       21.32      -30.68     31.54 o 
   3   9  13       36.74        2.41     24.75 o 
   4   9  13       14.90       12.32     24.49 o 
   5   9  13       84.60      119.33     30.67 o 
  -2  -7  14     1319.30     1297.02    121.74 o 
   0  -7  14       20.73       60.49     48.03 o 
   1  -7  14       70.39       10.58     40.82 o 
   2  -7  14       69.85       35.68     42.84 o 
  -3  -6  14     1606.07     2118.69    164.30 o 
  -2  -6  14      277.65      345.66     75.10 o 
  -1  -6  14       68.32      112.46     45.73 o 
   0  -6  14        4.38       92.46     44.09 o 
   1  -6  14        3.58        3.32     35.92 o 
   2  -6  14      779.47      669.59     97.90 o 
   3  -6  14        7.73       26.06     40.77 o 
   4  -6  14      332.98      277.39     78.66 o 
  -4  -5  14      126.31       20.10     36.73 o 
  -3  -5  14       45.27      109.77     47.36 o 
  -2  -5  14       94.30       51.40     42.41 o 
  -1  -5  14      232.91      275.46     65.97 o 
   0  -5  14       12.73       -1.35     32.07 o 
   1  -5  14      794.50      734.89     98.62 o 
   2  -5  14      644.52      553.47     84.48 o 
   3  -5  14     1789.35     1812.26    145.45 o 
   4  -5  14      286.80      240.89     67.56 o 
   5  -5  14       10.77       17.31     23.92 o 
  -4  -4  14        6.09      -32.79     32.79 o 
  -3  -4  14       40.66       74.29     41.98 o 
  -2  -4  14       84.80      166.03     58.52 o 
  -1  -4  14      364.87      348.07     74.82 o 
   0  -4  14     1675.11     1693.84    125.35 o 
   1  -4  14      199.59      179.68     60.82 o 
   2  -4  14        5.18        8.37     32.98 o 
   3  -4  14       28.69       48.54     23.82 o 
   4  -4  14      186.21      259.40     45.53 o 
   5  -4  14      107.08       86.63     34.12 o 
  -4  -3  14       13.55       12.74     41.01 o 
  -3  -3  14       87.59       69.48     52.89 o 
  -2  -3  14      282.73      185.12     59.53 o 
  -1  -3  14       79.08      126.46     48.42 o 
   0  -3  14     1123.83     1233.21    110.73 o 
   1  -3  14     1936.60     2173.95     93.03 o 
   2  -3  14     1019.47     1045.28     68.23 o 
   3  -3  14      127.33      195.03     37.88 o 
   4  -3  14       56.87       60.65     26.52 o 
   5  -3  14     1442.22     1646.99     95.38 o 
   6  -3  14      771.04      739.74     92.17 o 
  -4  -2  14        0.29       43.08     42.94 o 
  -3  -2  14     1560.41     1516.41    141.36 o 
  -2  -2  14     2113.16     2193.94    159.39 o 
  -1  -2  14     2109.18     2273.79    102.63 o 
   0  -2  14      340.16      423.05     42.15 o 
   1  -2  14      180.42       98.52     39.38 o 
   2  -2  14      530.10      554.21     51.23 o 
   3  -2  14      181.22      207.29     39.03 o 
   4  -2  14        7.95       -7.20     37.58 o 
   5  -2  14      452.75      426.49     82.94 o 
   6  -2  14     2633.09     3295.16    200.26 o 
   7  -2  14      866.17      974.82    115.88 o 
  -5  -1  14      171.21      200.26     67.70 o 
  -3  -1  14        7.22       15.94     22.43 o 
  -2  -1  14     1467.08     1397.84    114.58 o 
  -1  -1  14     1141.81     1039.01     98.14 o 
   0  -1  14      388.44      406.77     47.86 o 
   2  -1  14     1124.44     1170.79    105.92 o 
   3  -1  14     1494.92     1521.15     80.59 o 
   4  -1  14     1239.06     1393.85    121.12 o 
   5  -1  14      675.80      760.52     96.36 o 
   6  -1  14        0.45      -26.93     26.93 o 
   7  -1  14       34.26       33.22     38.13 o 
  -4   0  14      991.98     1256.87    118.38 o 
  -3   0  14     1805.12     1809.52    138.43 o 
  -2   0  14       40.06       47.17     37.17 o 
  -1   0  14      281.29      304.36     68.18 o 
   0   0  14        0.32       10.79     21.12 o 
   1   0  14       25.28       14.04     19.03 o 
   2   0  14      414.79      317.29     71.11 o 
   3   0  14      314.32      416.63     68.04 o 
   4   0  14      856.63      930.87     96.98 o 
   5   0  14      408.18      487.17     79.86 o 
   6   0  14       50.90      -20.68     34.33 o 
   7   0  14        5.26       -4.42     31.93 o 
  -4   1  14      171.23      154.10     57.22 o 
  -3   1  14        9.69       23.61     33.71 o 
  -2   1  14       96.31      189.73     60.20 o 
  -1   1  14       89.49       64.91     40.68 o 
   0   1  14      128.14      130.50     34.10 o 
   1   1  14       21.07       30.84     24.16 o 
   2   1  14     1848.55     2090.61    137.27 o 
   3   1  14     2334.10     2514.70    155.98 o 
   4   1  14      788.39      639.01     85.35 o 
   5   1  14       84.66      143.43     52.79 o 
   6   1  14       15.35      -13.70     29.52 o 
   7   1  14      129.25      143.33     57.79 o 
  -4   2  14       20.17      -28.18     29.19 o 
  -3   2  14       62.38       91.16     45.44 o 
  -2   2  14        1.96        2.88     30.77 o 
  -1   2  14      493.58      560.69     85.73 o 
   0   2  14     1888.38     1823.61    137.37 o 
   1   2  14      136.48      112.77     33.01 o 
   3   2  14      119.98      185.40     56.54 o 
   4   2  14     1222.74     1072.81    106.60 o 
   5   2  14        9.13      -11.06     27.50 o 
   6   2  14      101.37       63.37     46.74 o 
   7   2  14     1232.07     1382.02    138.38 o 
   8   2  14     2303.63     2789.53    201.08 o 
  -3   3  14       74.47       74.24     42.17 o 
  -2   3  14      311.78      251.23     70.10 o 
  -1   3  14       95.09       81.45     49.28 o 
   0   3  14     2451.89     2310.88    159.54 o 
   1   3  14     2291.04     2441.95    107.58 o 
   2   3  14      480.01      543.64     54.98 o 
   3   3  14       38.55       24.57     32.41 o 
   4   3  14      312.27      331.33     74.53 o 
   5   3  14     1026.57     1005.64    107.13 o 
   6   3  14      390.45      458.70     92.94 o 
   7   3  14      221.60      177.33     69.14 o 
  -2   4  14     1407.39     1432.70    139.77 o 
  -1   4  14     1928.20     2047.29    158.33 o 
   0   4  14       10.83      102.85     49.43 o 
   1   4  14      625.51      690.15     62.52 o 
   2   4  14      336.55      369.90     54.00 o 
   4   4  14        5.98       25.53     35.73 o 
   5   4  14      964.66     1163.20    119.44 o 
   6   4  14     1910.16     2045.08    155.83 o 
   8   4  14       44.53       -8.32     30.96 o 
  -1   5  14      656.64      638.87     94.91 o 
   0   5  14      425.36      590.79     89.19 o 
   1   5  14      505.50      324.03     77.70 o 
   2   5  14      593.05      782.81     67.09 o 
   3   5  14      773.26      679.93    155.93 o 
   4   5  14     1097.49      959.62    104.87 o 
   5   5  14      970.44      811.10     99.43 o 
   6   5  14      186.46      105.83     48.03 o 
   7   5  14      188.69       13.03     34.62 o 
  -1   6  14       55.52       11.40     33.99 o 
   0   6  14       13.51       -0.29     29.09 o 
   1   6  14      127.17       42.89     40.29 o 
   2   6  14      139.86      123.59     35.58 o 
   3   6  14      244.26      213.20     46.56 o 
   4   6  14      188.50      179.37     52.60 o 
   5   6  14      469.08      404.85     87.32 o 
   6   6  14       11.56        9.88     21.63 o 
   7   6  14       24.79       48.52     20.82 o 
   0   7  14        2.58       18.85     33.32 o 
   1   7  14      216.47      241.85     73.61 o 
   2   7  14     2220.60     2119.32    164.63 o 
   3   7  14     1209.74     1122.12     80.37 o 
   4   7  14       12.24       40.74     30.07 o 
   5   7  14       21.90       56.50     39.38 o 
   6   7  14       16.12       17.79     24.07 o 
   1   8  14      283.28      365.66     84.82 o 
   2   8  14        6.76        2.36     32.02 o 
   3   8  14      648.46      787.63    105.30 o 
   4   8  14        3.86       16.10     25.29 o 
   5   8  14        8.16       35.71     40.41 o 
  -2  -6  15      166.84      164.30     57.70 o 
  -1  -6  15      160.25      247.05     64.29 o 
   0  -6  15       58.41       22.65     44.62 o 
   1  -6  15      488.00      316.96     84.62 o 
   2  -6  15      266.43      274.74     74.91 o 
  -3  -5  15     1178.31     1562.00    142.66 o 
  -2  -5  15      270.69      238.78     67.31 o 
  -1  -5  15       28.72        0.14     35.34 o 
   1  -5  15      303.65      379.56     85.44 o 
   2  -5  15      296.44      336.00     79.58 o 
   3  -5  15      476.88      609.39     86.07 o 
  -3  -4  15       39.37       82.22     54.53 o 
  -2  -4  15       88.30      308.69     76.74 o 
  -1  -4  15        7.08       -3.17     30.82 o 
   0  -4  15     1658.09     1686.67    130.49 o 
   1  -4  15     2234.52     2568.93    170.74 o 
   2  -4  15      720.58      602.95     86.88 o 
   3  -4  15      413.14      427.02     88.52 o 
   4  -4  15        8.04      -12.64     27.98 o 
  -3  -3  15       10.73       -5.43     40.15 o 
  -2  -3  15      257.50      324.12     81.64 o 
  -1  -3  15      855.47      849.90    101.31 o 
   0  -3  15      833.09      856.49     99.29 o 
   1  -3  15      134.58      131.66     37.81 o 
   2  -3  15       19.92       43.47     32.55 o 
   3  -3  15        3.56       17.66     20.76 o 
   4  -3  15        3.23      -23.41     25.15 o 
   5  -3  15        9.54       -6.25     27.65 o 
  -4  -2  15      229.74       43.03     36.01 o 
  -3  -2  15       41.20      -36.01     36.01 o 
  -2  -2  15       95.34      268.54     71.79 o 
  -1  -2  15       64.69       78.71     51.30 o 
   0  -2  15     1833.50     1866.25     74.33 o 
   1  -2  15      538.68      575.01     68.69 o 
   2  -2  15       25.31        7.68     18.44 o 
   3  -2  15       20.21       22.82     21.18 o 
   4  -2  15       96.02       90.97     42.65 o 
   5  -2  15     1697.12     1838.71    147.47 o 
   6  -2  15      382.25      398.07     83.76 o 
  -4  -1  15      242.30       85.20     41.35 o 
  -2  -1  15      872.84      950.30     98.86 o 
  -1  -1  15      251.31      264.60     62.51 o 
   0  -1  15      233.36      241.64     41.63 o 
   1  -1  15       32.98       28.40     32.72 o 
   2  -1  15      177.37      192.38     37.91 o 
   3  -1  15      132.17      135.45     43.51 o 
   4  -1  15        1.23      -24.43     24.43 o 
   5  -1  15      404.56      469.86     92.99 o 
   6  -1  15     2561.70     2953.40    195.45 o 
  -3   0  15        3.70       43.08     36.40 o 
  -2   0  15     1133.22     1067.95    109.29 o 
  -1   0  15       49.24       85.63     43.08 o 
   0   0  15        1.57       -1.46     26.93 o 
   1   0  15       68.24       60.23     25.19 o 
   2   0  15     2169.47     2341.02    149.25 o 
   3   0  15     2720.29     2949.55    172.47 o 
   4   0  15     1371.45     1604.69    130.45 o 
   5   0  15      331.40      340.81     76.07 o 
   6   0  15       46.47       12.12     30.82 o 
   7   0  15      235.97      253.34     76.11 o 
  -3   1  15      460.63      621.17     88.62 o 
  -2   1  15      313.04      356.43     73.18 o 
  -1   1  15      360.08      364.46     76.74 o 
   0   1  15      284.00      313.16     73.28 o 
   1   1  15      720.36      613.89     56.75 o 
   3   1  15     1257.65     1214.27    114.68 o 
   4   1  15     1619.38     1636.19    134.68 o 
   5   1  15       29.99       45.10     36.40 o 
   6   1  15       94.82       47.31     42.17 o 
   7   1  15      330.48      519.43    105.40 o 
  -3   2  15      127.89      232.43     67.31 o 
  -2   2  15      100.90      189.59     60.05 o 
  -1   2  15       17.70      -11.40     29.91 o 
   0   2  15     1299.18     1325.05    124.10 o 
   1   2  15     1976.33     2204.16    105.30 o 
   2   2  15     2432.64     2387.42    109.40 o 
   3   2  15      674.65      800.42     95.64 o 
   4   2  15      103.48      109.63     44.76 o 
   5   2  15      220.74      186.99     59.33 o 
   6   2  15       22.45       38.56     40.68 o 
   7   2  15      123.13      190.93     67.65 o 
  -2   3  15      332.98      307.87     73.90 o 
  -1   3  15      859.95      831.97    104.58 o 
   0   3  15      248.13      299.84     75.78 o 
   1   3  15      221.15      186.53     63.56 o 
   2   3  15       44.23       74.01     31.55 o 
   3   3  15        5.75       94.48     43.18 o 
   4   3  15       25.12      -12.93     29.52 o 
   5   3  15      163.67      163.05     58.66 o 
   6   3  15      103.72      122.27     52.84 o 
   7   3  15     1136.44     1267.54    132.03 o 
  -2   4  15       22.86      -19.57     28.51 o 
  -1   4  15      319.97      352.20     83.33 o 
   0   4  15     1496.73     1532.23    142.18 o 
   1   4  15       44.55       20.53     33.71 o 
   2   4  15        1.99       11.13     30.96 o 
   3   4  15       80.28       86.79     32.52 o 
   4   4  15      218.66      254.35     71.83 o 
   5   4  15     1337.63     1446.55    133.38 o 
   6   4  15      337.99      167.90     61.26 o 
   7   4  15        4.41       13.80     28.51 o 
  -1   5  15       83.66        7.98     28.90 o 
   0   5  15       12.92      -30.00     30.00 o 
   1   5  15      129.90       48.42     45.53 o 
   2   5  15       11.39       16.92     23.24 o 
   3   5  15      168.66       87.84     34.46 o 
   0   6  15      157.17      -13.99     22.41 o 
   1   6  15       62.33       22.26     37.26 o 
   2   6  15      636.69      173.48     60.54 o 
   3   6  15     1788.53     1797.92    104.05 o 
   4   6  15      554.53      599.76     65.25 o 
   5   6  15      194.65      -16.25     27.45 o 
   1   7  15      972.59     1033.48    121.98 o 
   2   7  15        6.85        7.50     33.61 o 
   3   7  15     1027.43     1018.12     78.61 o 
   4   7  15      485.83      587.89     67.68 o 
   5   7  15      164.00      162.44     41.26 o 
   0  -5  16        2.23      -10.87     41.06 o 
   1  -5  16       85.31       56.54     45.25 o 
   2  -5  16      705.91      817.35    107.22 o 
  -2  -4  16        3.26      109.00     49.57 o 
  -1  -4  16      114.88      142.08     52.60 o 
   0  -4  16      726.43      865.19     98.71 o 
   1  -4  16      283.58      345.71     80.44 o 
   2  -4  16      119.10       94.77     52.41 o 
   3  -4  16      264.11      192.67     61.64 o 
  -2  -3  16      223.66      289.79     84.91 o 
  -1  -3  16        2.15       78.28     46.50 o 
   0  -3  16     1364.59     1722.93    138.43 o 
   1  -3  16     2055.03     2149.56    155.45 o 
   2  -3  16      491.53      547.99     80.15 o 
   3  -3  16      479.27      541.70     55.38 o 
   4  -3  16        6.39       29.76     32.36 o 
  -2  -2  16     1263.00     1602.72    148.04 o 
  -1  -2  16     1507.42     1729.18    145.64 o 
   0  -2  16      310.21      369.80     83.09 o 
   1  -2  16      765.18      742.73     59.66 o 
   2  -2  16      114.86      202.71     54.28 o 
   3  -2  16       33.33       45.97     33.99 o 
   4  -2  16       13.94       65.49     36.30 o 
   5  -2  16      221.12      426.49     91.21 o 
  -1  -1  16      561.45      751.52     93.42 o 
   0  -1  16      607.04      769.34    132.85 o 
   1  -1  16       29.37       43.96     24.17 o 
   2  -1  16      383.64      500.73     75.20 o 
   3  -1  16      260.78      259.07     64.81 o 
   4  -1  16      343.50      471.16     77.70 o 
   5  -1  16      613.06      639.35     88.76 o 
  -2   0  16       77.81       87.03     44.24 o 
  -1   0  16      217.64      193.92     58.18 o 
   0   0  16       11.63       22.02     40.68 o 
   1   0  16       30.14       51.04     26.87 o 
   3   0  16       84.61       70.82     40.39 o 
   4   0  16       75.35      115.54     49.57 o 
   5   0  16      657.21      655.98     93.90 o 
   6   0  16      952.84     1024.87    118.52 o 
  -2   1  16      101.56      189.54     62.03 o 
  -1   1  16       40.01       62.99     41.69 o 
   0   1  16       48.70       79.96     46.88 o 
   1   1  16       19.50       10.91     23.13 o 
   2   1  16     1087.43     1183.82     81.50 o 
   3   1  16     1988.57     2168.79    155.40 o 
   4   1  16      121.10       83.95     40.15 o 
   5   1  16       36.16      118.96     46.16 o 
   6   1  16       20.50       72.60     45.97 o 
  -2   2  16        2.34      -15.82     30.24 o 
  -1   2  16      396.38      313.54     79.72 o 
   0   2  16      728.83      551.50     89.63 o 
   1   2  16      768.41      829.93     70.03 o 
   2   2  16        8.05       -8.22     19.27 o 
   3   2  16      845.03      733.49     92.80 o 
   4   2  16      497.80      385.76     81.50 o 
   5   2  16       40.39       37.98     34.09 o 
   6   2  16       25.29       13.08     32.65 o 
  -1   3  16       36.91       58.90     43.71 o 
   0   3  16     1694.61     2239.28    169.73 o 
   1   3  16     2002.68     1884.29    102.89 o 
   2   3  16      479.81      646.92     63.41 o 
   3   3  16        2.48       -1.31     22.88 o 
   4   3  16      259.62      190.89     60.78 o 
   5   3  16      444.66      455.24     96.07 o 
   6   3  16      263.77      202.71     66.64 o 
   0   4  16       27.63        1.20     34.96 o 
   1   4  16      620.68      606.70     95.92 o 
   2   4  16       18.23      -17.47     32.26 o 
   3   4  16       18.22       20.36     25.03 o 
   4   4  16        4.40      -25.63     31.45 o 
   5   4  16      902.21      927.55    114.05 o 
   6   4  16     1077.80     1272.49    132.71 o 
   0   5  16      166.37       11.68     26.73 o 
   1   5  16       20.91        6.35     29.33 o 
   2   5  16      159.31       31.40     27.17 o 
   5   5  16      433.18       73.47     37.84 o 
   2   6  16        1.57       20.96     29.96 o 
   3   6  16        0.86       22.69     15.87 o 
   4   6  16      305.68      214.18     86.02 o 
   0  -3  17      545.35      559.53     85.78 o 
   1  -3  17        9.68      -34.62     36.01 o 
  -1  -2  17       88.92       74.24     47.46 o 
   0  -2  17     1516.79     1610.90    141.31 o 
   1  -2  17      384.44      371.72     80.01 o 
   3  -2  17       78.81       99.87     42.02 o 
  -1  -1  17      269.11      206.85     68.85 o 
   0  -1  17      151.00      158.48     59.43 o 
   1  -1  17      275.34      272.64     47.34 o 
   2  -1  17        1.55      -20.18     39.84 o 
   3  -1  17        6.22      -28.90     28.90 o 
   4  -1  17        0.85      -28.22     28.22 o 
  -1   0  17      361.46      388.60     84.77 o 
   0   0  17      223.78      282.39     71.35 o 
   1   0  17       38.68       -6.03     21.04 o 
   2   0  17      511.50      491.24     57.12 o 
   3   0  17     1432.53     1677.92    136.60 o 
   4   0  17     1054.86     1116.08    115.83 o 
  -1   1  17      133.16      112.66     48.47 o 
   0   1  17        1.43      -25.82     25.82 o 
   1   1  17      542.65      689.07     64.22 o 
   2   1  17      147.05      107.68     34.64 o 
   3   1  17      925.86     1010.97    109.68 o 
   4   1  17     1314.45     1389.62    131.36 o 
   5   1  17      199.38      207.43     60.39 o 
   0   2  17      214.90      337.54     85.11 o 
   1   2  17      631.35      684.91     66.14 o 
   2   2  17     1595.43     1645.82     97.33 o 
   3   2  17      248.83      255.43     50.24 o 
   4   2  17       96.52      109.00     51.83 o 
   5   2  17        1.42       -7.79     31.40 o 
   0   3  17       54.01       17.02     33.47 o 
   1   3  17      144.11       62.46     50.68 o 
   2   3  17       49.96       19.61     25.34 o 
   3   3  17       79.21      -26.25     35.70 o 
   4   3  17       18.01        9.18     34.91 o 
   1   4  17      200.03       -9.76     24.95 o 
   2   4  17       14.26       34.55     15.44 o 
   3   4  17       42.72       -5.89     14.50 o 
   4   4  17      117.78      -27.07     27.07 o 
                                                 
